# Supplementary material for: Chaos game representation for comparison of whole genomes
Source: BMC Bioinformatics. 2006 May 5;7:243. doi: 10.1186/1471-2105-7-243 (PMC1482720; doi:10.1186/1471-2105-7-243)
Supplement: Additional File 1 — Text file showing mismatches between the forward strands of the genomes of E.coli K12 and E.coli O157:H7. [file 1471-2105-7-243-S1.txt]

List of MISMATCHES between SequenceA and SequenceB: (1)Inside chains and (2)Between chains
(1). Mismatches inside chains
L1EndA	L2StartA		L1EndB	L2StartB		Mismatch
56	64		56	64		8
408	410		391	393		2
574	575		557	558		1
603	605		586	588		2
636	637		619	620		1
684	706		667	689		22
789	790		772	773		1
843	857		826	840		14
882	886		865	869		4
954	956		937	939		2
981	985		964	968		4
1047	1048		1030	1031		1
1092	1093		1075	1076		1
1221	1222		1204	1205		1
1245	1246		1228	1229		1
1293	1334		1276	1317		41
1362	1366		1345	1349		4
1422	1441		1405	1424		19
1524	1525		1507	1508		1
1608	1610		1591	1593		2
1638	1639		1621	1622		1
1822	1823		1805	1806		1
1863	1865		1846	1848		2
1890	1900		1873	1883		10
2016	2017		1999	2000		1
2123	2141		2106	2124		18
2226	2228		2209	2211		2
2262	2263		2245	2246		1
2322	2324		2305	2307		2
2358	2360		2341	2343		2
2388	2404		2371	2387		16
2484	2485		2467	2468		1
2523	2524		2506	2507		1
2691	2693		2674	2676		2
2724	2726		2707	2709		2
2757	2776		2740	2759		19
2893	2895		2876	2878		2
2933	2934		2916	2917		1
3040	3047		3023	3030		7
3070	3071		3053	3054		1
3112	3134		3095	3117		22
3178	3180		3161	3163		2
3211	3215		3194	3198		4
3259	3260		3242	3243		1
3377	3379		3360	3362		2
3433	3434		3416	3417		1
3508	3510		3491	3493		2
3535	3536		3518	3519		1
3616	3643		3599	3626		27
3766	3779		3749	3762		13
3952	3953		3935	3936		1
4117	4118		4100	4101		1
4216	4217		4199	4200		1
4351	4404		4334	4387		53
4435	4457		4418	4440		22
4600	4601		4583	4584		1
4735	4736		4718	4719		1
4819	4838		4802	4821		19
4960	4979		4943	4962		19
5036	5038		5019	5021		2
5092	5115		5075	5098		23
5189	5199		5172	5182		10
5309	5312		5292	5295		3
5374	5393		5357	5376		19
5457	5458		5440	5441		1
5482	5501		5465	5484		19
5618	5619		5601	5602		1
5657	5658		5640	5641		1
5692	5693		5675	5676		1
5747	5749		5730	5732		2
5866	5867		5849	5850		1
6254	6255		6237	6238		1
6304	6323		6287	6306		19
6364	6365		6347	6348		1
6406	6413		6389	6396		7
6517	6518		6500	6501		1
6575	6576		6558	6559		1
6610	6611		6593	6594		1
6694	6701		6677	6684		7
6763	6765		6746	6748		2
6913	6926		6896	6909		13
7087	7088		7070	7071		1
7147	7149		7130	7132		2
7300	7313		7283	7296		13
7357	7358		7340	7341		1
7394	7421		7377	7404		27
7468	7490		7451	7473		22
7513	7515		7496	7498		2
7639	7643		7622	7626		4
7954	7956		7937	7939		2
8094	8096		8077	8079		2
8474	8476		8457	8459		2
8567	8568		8550	8551		1
8618	8619		8601	8602		1
8681	8703		8664	8686		22
9011	9012		8994	8995		1
9392	9393		9375	9376		1
9683	9684		9666	9667		1
9854	9867		9837	9850		13
9938	9939		9921	9922		1
10039	10040		10022	10023		1
10423	10424		10406	10407		1
10732	10733		10715	10716		1
10769	10770		10752	10753		1
10870	10881		10853	10864		11
11078	11080		11061	11063		2
11171	11172		11154	11155		1
11210	11212		11193	11195		2
11290	11307		11273	11290		17
11330	11331		11313	11314		1
11454	11456		11437	11439		2
11680	11682		11663	11665		2
11710	11711		11693	11694		1
11915	11922		11898	11905		7
12041	12042		12024	12025		1
12252	12253		12235	12236		1
12324	12325		12307	12308		1
12372	12374		12355	12357		2
12399	12401		12382	12384		2
12729	12730		12712	12713		1
12760	12761		12743	12744		1
12861	12862		12844	12845		1
13029	13031		13012	13014		2
13116	13148		13099	13131		32
13356	13357		13339	13340		1
13527	13529		13510	13512		2
13554	13555		13537	13538		1
13686	13687		13669	13670		1
13734	13736		13717	13719		2
14247	14248		14230	14231		1
14662	14663		14645	14646		1
14707	14720		14690	14703		13
14887	14894		14870	14877		7
15016	15017		14999	15000		1
15187	15190		15170	15173		3
15553	15554		16885	16886		1
15632	15634		16964	16966		2
15751	15793		17083	17125		42
15894	15896		17226	17228		2
15947	15949		17279	17281		2
15974	15995		17306	17327		21
16046	16052		17378	17384		6
16235	16236		17567	17568		1
16454	16455		17786	17787		1
16496	16497		17828	17829		1
16559	16585		17891	17917		26
16730	16731		18062	18063		1
16759	16760		18091	18092		1
16784	16810		18116	18142		26
16835	16836		18167	18168		1
16946	16951		18278	18283		5
17143	17144		18475	18476		1
17431	17448		18763	18780		17
17479	17481		18811	18813		2
17506	17508		18838	18840		2
17542	17583		18874	18915		41
17611	17640		18943	18972		29
17691	17750		19023	19082		59
17803	17805		19135	19137		2
17830	17846		19162	19178		16
17920	17960		19252	19292		40
18001	18002		19333	19334		1
18043	18045		19375	19377		2
24993	25005		20588	20600		12
25093	25094		20688	20689		1
25216	25217		20811	20812		1
25677	25679		21272	21274		2
26026	26053		21615	21642		27
26094	26095		21683	21684		1
26166	26189		21755	21778		23
26214	26216		21803	21805		2
26304	26306		21893	21895		2
26347	26363		21936	21952		16
26457	26458		22046	22047		1
26676	26678		22265	22267		2
26782	26783		22371	22372		1
26877	26878		22466	22467		1
26922	26923		22511	22512		1
27117	27119		22706	22708		2
27140	27141		22729	22730		1
27291	27293		22880	22882		2
27324	27326		22913	22915		2
27351	27388		22940	22977		37
27429	27480		23018	23069		51
27513	27547		23102	23136		34
27570	27571		23159	23160		1
27718	27719		23307	23308		1
27744	27747		23333	23336		3
28050	28120		23639	23709		70
28167	28169		23756	23758		2
28203	28225		23792	23814		22
28269	28307		23858	23896		38
28332	28333		23921	23922		1
28356	28392		23945	23981		36
28413	28420		24002	24009		7
28443	28466		24032	24055		23
28500	28522		24089	24111		22
28545	28588		24134	24177		43
28626	28633		24215	24222		7
28749	28750		24338	24339		1
28812	28814		24401	24403		2
28845	28846		24434	24435		1
28905	28906		24494	24495		1
29025	29027		24614	24616		2
29055	29056		24644	24645		1
29079	29081		24668	24670		2
29166	29210		24755	24799		44
29274	29275		24863	24864		1
29329	29364		24918	24953		35
29454	29455		25043	25044		1
29858	29869		25447	25458		11
29915	29916		25504	25505		1
30032	30054		25621	25643		22
30094	30095		25683	25684		1
30317	30333		25943	25959		16
30354	30355		25980	25981		1
30383	30391		26009	26017		8
30455	30457		26081	26083		2
30491	30492		26117	26118		1
30566	30568		26192	26194		2
30672	30673		26298	26299		1
30726	30727		26352	26353		1
30768	30872		26394	26498		104
30900	30928		26526	26554		28
30978	30994		26604	26620		16
31038	31061		26664	26687		23
31089	31090		26715	26716		1
31146	31162		26772	26788		16
31398	31399		27024	27025		1
31506	31507		27132	27133		1
31545	31546		27171	27172		1
31642	31643		27268	27269		1
31670	31671		27296	27297		1
31739	31740		27365	27366		1
31805	31813		27431	27439		8
31856	31872		27482	27498		16
31895	31896		27521	27522		1
31958	31959		27584	27585		1
32015	32018		27641	27644		3
32081	32085		27707	27711		4
32441	32442		28067	28068		1
32495	32496		28121	28122		1
32526	32544		28152	28170		18
32572	32596		28198	28222		24
32820	32863		28446	28489		43
32904	32912		28530	28538		8
32940	32951		28566	28577		11
33075	33100		28701	28726		25
33123	33124		28749	28750		1
33204	33205		28830	28831		1
33336	33358		28962	28984		22
33399	33402		29025	29028		3
33465	33484		29091	29110		19
33521	33523		29147	29149		2
33546	33547		29172	29173		1
33577	33616		29203	29242		39
33637	33638		29263	29264		1
33661	33680		29287	29306		19
33707	33719		29333	29345		12
33752	33754		29378	29380		2
33878	33879		29504	29505		1
34217	34218		29843	29844		1
34331	34333		29957	29959		2
34424	34425		30050	30051		1
34559	34561		30185	30187		2
34628	34629		30254	30255		1
34817	34830		30443	30456		13
34937	34939		30563	30565		2
34973	34975		30599	30601		2
35063	35079		30689	30705		16
35287	35303		30913	30929		16
35371	35379		30997	31005		8
35407	35414		31033	31040		7
35455	35456		31081	31082		1
35524	35525		31150	31151		1
35638	35639		31264	31265		1
35743	35744		31369	31370		1
35854	35855		31480	31481		1
35899	35900		31525	31526		1
36037	36042		31663	31668		5
36070	36071		31696	31697		1
36187	36188		31813	31814		1
36247	36260		31873	31886		13
36490	36491		32116	32117		1
36514	36522		32140	32148		8
36556	36558		32182	32184		2
36592	36593		32218	32219		1
36649	36651		32275	32277		2
36745	36768		32371	32394		23
36796	36798		32422	32424		2
36892	36897		32518	32523		5
36931	36933		32557	32559		2
36958	36959		32584	32585		1
37009	37031		32635	32657		22
37084	37085		32710	32711		1
37108	37110		32734	32736		2
37144	37157		32770	32783		13
37204	37206		32830	32832		2
37237	37238		32863	32864		1
37276	37305		32902	32931		29
37330	37331		32956	32957		1
37414	37416		33040	33042		2
37447	37467		33073	33093		20
37531	37536		33157	33162		5
37573	37584		33199	33210		11
37612	37613		33238	33239		1
37789	37790		33415	33416		1
37924	37926		33550	33552		2
38140	38151		33766	33777		11
38275	38277		33901	33903		2
38308	38337		33934	33963		29
38425	38427		34051	34053		2
38970	38983		34597	34610		13
39257	39274		34851	34868		17
39348	39349		34942	34943		1
39399	39408		34993	35002		9
39508	39509		35102	35103		1
39560	39576		35154	35170		16
39897	39904		35491	35498		7
40237	40256		35831	35850		19
40327	40329		35921	35923		2
40393	40394		35987	35988		1
40507	40518		36101	36112		11
40635	40636		36229	36230		1
40667	40668		36261	36262		1
40885	40914		36479	36508		29
40948	40959		36542	36553		11
40980	40997		36574	36591		17
41041	41081		36635	36675		40
41104	41141		36698	36735		37
41179	41196		36773	36790		17
41233	41234		36827	36828		1
41293	41316		36887	36910		23
41372	41374		36966	36968		2
41395	41411		36989	37005		16
41436	41438		37030	37032		2
41845	41846		37439	37440		1
41926	41939		37520	37533		13
42181	42182		37775	37776		1
42509	42516		38103	38110		7
42554	42617		38148	38211		63
42638	42645		38232	38239		7
42704	42717		38298	38311		13
42821	42822		38415	38416		1
42960	42962		38554	38556		2
43079	43096		38673	38690		17
43181	43182		38775	38776		1
43409	43411		39003	39005		2
43436	43449		39030	39043		13
43524	43525		39118	39119		1
43575	43576		39169	39170		1
43619	43620		39213	39214		1
43708	43733		39302	39327		25
43807	43808		39401	39402		1
43999	44000		39593	39594		1
44053	44055		39647	39649		2
44149	44150		39743	39744		1
44197	44198		39791	39792		1
44317	44319		39911	39913		2
44467	44468		40061	40062		1
44506	44508		40100	40102		2
44533	44534		40127	40128		1
44914	44915		40508	40509		1
44949	44950		40543	40544		1
45001	45002		40595	40596		1
45130	45152		40724	40746		22
45262	45281		40856	40875		19
45352	45357		40946	40951		5
45511	45512		41105	41106		1
45592	45593		41186	41187		1
45814	45818		41408	41412		4
45914	45915		41508	41509		1
45949	45951		41543	41545		2
46075	46088		41669	41682		13
46231	46232		41825	41826		1
46282	46284		41876	41878		2
46425	46426		42019	42020		1
46470	46484		42064	42078		14
46738	46753		42325	42340		15
46885	46899		42472	42486		14
46987	46993		42574	42580		6
47053	47055		42640	42642		2
47156	47157		42743	42744		1
47207	47216		42794	42803		9
47332	47334		42919	42921		2
47419	47421		43006	43008		2
47446	47468		43033	43055		22
47506	47510		43093	43097		4
47694	47697		43281	43284		3
47803	47804		43390	43391		1
47835	47855		43422	43442		20
47961	47975		43548	43562		14
48186	48187		43773	43774		1
48270	48271		43857	43858		1
48294	48295		43881	43882		1
48372	48373		43959	43960		1
48567	48568		44154	44155		1
48674	48675		44261	44262		1
48752	48754		44339	44341		2
48782	48792		44369	44379		10
48866	48868		44453	44455		2
49073	49074		44660	44661		1
49097	49129		44684	44716		32
49223	49224		44810	44811		1
49262	49267		44849	44854		5
49311	49313		44898	44900		2
49370	49372		44957	44959		2
49400	49401		44987	44988		1
49464	49470		45051	45057		6
49568	49569		45155	45156		1
49625	49627		45212	45214		2
49655	49656		45242	45243		1
49694	49695		45281	45282		1
49733	49747		45320	45334		14
49772	49779		45359	45366		7
49841	49843		45428	45430		2
49957	49968		45544	45555		11
50248	50255		45834	45841		7
50315	50316		45901	45902		1
50362	50363		45948	45949		1
50587	50615		46173	46201		28
50659	50666		46245	46252		7
51046	51074		46632	46660		28
51125	51127		46711	46713		2
51202	51203		46788	46789		1
51313	51314		46899	46900		1
51551	51565		47137	47151		14
51643	51644		47229	47230		1
51718	51722		47304	47308		4
51846	51848		47432	47434		2
51879	51928		47465	47514		49
52199	52200		47785	47786		1
52228	52250		47814	47836		22
52366	52367		47952	47953		1
52441	52446		48027	48032		5
52495	52496		48081	48082		1
52615	52616		48201	48202		1
52657	52693		48243	48279		36
52750	52770		48336	48356		20
52810	52811		48396	48397		1
52858	52859		48444	48445		1
52966	52983		48552	48569		17
53048	53049		48634	48635		1
53137	53159		48723	48745		22
53287	53288		48873	48874		1
53341	53345		48927	48931		4
53383	53420		48969	49006		37
53461	53463		49047	49049		2
53491	53493		49077	49079		2
53557	53559		49143	49145		2
53593	53595		49179	49181		2
53623	53624		49209	49210		1
53683	53739		49269	49325		56
53767	53768		49353	49354		1
53869	53870		49455	49456		1
53929	53930		49515	49516		1
53983	53984		49569	49570		1
54354	54383		49940	49969		29
54537	54568		50123	50154		31
54609	54610		50195	50196		1
54660	54662		50246	50248		2
54690	54691		50276	50277		1
55442	55445		50467	50470		3
55476	55477		50501	50502		1
55500	55501		50525	50526		1
55551	55552		50576	50577		1
55659	55675		50684	50700		16
55734	55742		50759	50767		8
55767	55789		50792	50814		22
55887	55889		50912	50914		2
55980	55982		51005	51007		2
56070	56072		51095	51097		2
56526	56527		51551	51552		1
56594	56595		51619	51620		1
56876	56899		51901	51924		23
57110	57111		52135	52136		1
57245	57246		52270	52271		1
57284	57286		52309	52311		2
57314	57321		52339	52346		7
57468	57469		52493	52494		1
57490	57491		52515	52516		1
57625	57626		52650	52651		1
57697	57707		52722	52732		10
57808	57812		52833	52837		4
57868	57869		52893	52894		1
57946	57947		52971	52972		1
57994	58120		53019	53145		126
58143	58146		53168	53171		3
58182	58183		53207	53208		1
58257	58258		53282	53283		1
58602	58603		53627	53628		1
58659	58660		53684	53685		1
58767	58768		53792	53793		1
58875	58876		53900	53901		1
59310	59312		54335	54337		2
59956	59958		54981	54983		2
61458	61460		56483	56485		2
61914	61916		56939	56941		2
62810	62811		57835	57836		1
62834	62837		57859	57862		3
62901	62902		57926	57927		1
63116	63129		58141	58154		13
63186	63188		58211	58213		2
63256	63283		58281	58308		27
63324	63325		58349	58350		1
63369	63370		58394	58395		1
63406	63407		58431	58432		1
63475	63476		58500	58501		1
63497	63499		58522	58524		2
63537	63538		58562	58563		1
63578	63579		58603	58604		1
63641	63741		58666	58766		100
63768	63814		58793	58839		46
63839	63854		58864	58879		15
63884	63890		58909	58915		6
63915	63916		58940	58941		1
64328	64335		59396	59403		7
64415	64417		59483	59485		2
64704	64705		59772	59773		1
64761	64762		59829	59830		1
64985	65007		60053	60075		22
65121	65122		60189	60190		1
65175	65177		60243	60245		2
65477	65478		60545	60546		1
65822	65824		60890	60892		2
65855	65875		60923	60943		20
66389	66390		61457	61458		1
66632	66634		61700	61702		2
66662	66663		61730	61731		1
66803	66810		61871	61878		7
66914	66933		61982	62001		19
67034	67035		62102	62103		1
67076	67077		62144	62145		1
67139	67144		62207	62212		5
67172	67179		62240	62247		7
67235	67254		62303	62322		19
67301	67326		62369	62394		25
67376	67377		62444	62445		1
67400	67416		62468	62484		16
67457	67458		62525	62526		1
67508	67509		62576	62577		1
67583	67584		62651	62652		1
67622	67623		62690	62691		1
67697	67699		62765	62767		2
67724	67726		62792	62794		2
67793	67794		62861	62862		1
67853	67855		62921	62923		2
68538	68539		63607	63608		1
68562	68564		63631	63633		2
68589	68590		63658	63659		1
68613	68629		63682	63698		16
68667	68668		63736	63737		1
68712	68720		63781	63789		8
68745	68755		63814	63824		10
68793	68798		63862	63867		5
68832	68855		63901	63924		23
68940	68987		64009	64056		47
69023	69025		64092	64094		2
69087	69103		64156	64172		16
69163	69165		64232	64234		2
69282	69283		64351	64352		1
69351	69362		64420	64431		11
69450	69490		64519	64559		40
69570	69620		64639	64689		50
69645	69679		64714	64748		34
69957	69992		65026	65061		35
70026	70027		65095	65096		1
70071	70073		65140	65142		2
70098	70101		65167	65170		3
70122	70166		65191	65235		44
70197	70198		65266	65267		1
70221	70222		65290	65291		1
70245	70246		65314	65315		1
70310	70311		65379	65380		1
70383	70384		65452	65453		1
70446	70447		65515	65516		1
70512	70513		65581	65582		1
70537	70539		65606	65608		2
70650	70669		65719	65738		19
70740	70756		65809	65825		16
70961	70971		66030	66040		10
71021	71022		66090	66091		1
71195	71273		66264	66342		78
71303	71304		66372	66373		1
71332	71335		66401	66404		3
71459	71461		66528	66530		2
71505	71592		66574	66661		87
71613	71615		66597	66599		2
71685	71686		66839	66840		1
71742	71743		66896	66897		1
71790	71791		66944	66945		1
71814	71815		66968	66969		1
72015	72016		67169	67170		1
72156	72157		67310	67311		1
72390	72391		67544	67545		1
72440	72441		67594	67595		1
72678	72679		67832	67833		1
72798	72806		67952	67960		8
72837	72838		67991	67992		1
72942	72943		68096	68097		1
72981	72988		68135	68142		7
73034	73037		68188	68191		3
73074	73082		68228	68236		8
73146	73147		68300	68301		1
73203	73205		68357	68359		2
73312	73322		68466	68476		10
73363	73368		68517	68522		5
73432	73434		68586	68588		2
73522	73539		68676	68693		17
73791	73805		68945	68959		14
73858	73860		69012	69014		2
73954	73956		69108	69110		2
74050	74051		69204	69205		1
74167	74171		69321	69325		4
74212	74213		69366	69367		1
74266	74273		69420	69427		7
74317	74318		69471	69472		1
74449	74474		69603	69628		25
74596	74597		69750	69751		1
74680	74681		69834	69835		1
74779	74781		69933	69935		2
74815	74831		69969	69985		16
75022	75024		70176	70178		2
75175	75177		70329	70331		2
75215	75216		70369	70370		1
75317	75319		70471	70473		2
75846	75848		71000	71002		2
75926	75930		71080	71084		4
76058	76059		71212	71213		1
76386	76489		71540	71643		103
76599	76619		71753	71773		20
76650	76702		71804	71856		52
76743	76753		71897	71907		10
76800	76813		71954	71967		13
76900	76915		72054	72069		15
77046	77068		72227	72249		22
77124	77126		72305	72307		2
77157	77179		72338	72360		22
77223	77224		72404	72405		1
77255	77256		72436	72437		1
77334	77335		72515	72516		1
77400	77480		72581	72661		80
77548	77617		72729	72798		69
77679	77681		72860	72862		2
77712	77713		72893	72894		1
77757	77772		72938	72953		15
77818	77819		72999	73000		1
77932	77933		73113	73114		1
77956	77960		73137	73141		4
77983	77985		73164	73166		2
78079	78087		73260	73268		8
78175	78200		73356	73381		25
78230	78251		73411	73432		21
78421	78422		73602	73603		1
78462	78464		73643	73645		2
78549	78550		73730	73731		1
78574	78608		73755	73789		34
78670	78698		73851	73879		28
78739	78742		73920	73923		3
78801	78803		73982	73984		2
78826	78845		74007	74026		19
78916	78917		74097	74098		1
78970	78974		74151	74155		4
79021	79027		74202	74208		6
79051	79053		74232	74234		2
79125	79139		74306	74320		14
79186	79187		74367	74368		1
79208	79219		74389	74400		11
79281	79282		74462	74463		1
79391	79393		74572	74574		2
79554	79555		74735	74736		1
79951	79952		75132	75133		1
80043	80044		75224	75225		1
80280	80281		75461	75462		1
80403	80404		75584	75585		1
81554	81555		75726	75727		1
82103	82104		76275	76276		1
82235	82236		76407	76408		1
82394	82435		76566	76607		41
82526	82528		76698	76700		2
82553	82554		76725	76726		1
82601	82602		76773	76774		1
82816	82817		76988	76989		1
82838	82863		77010	77035		25
82943	82944		77115	77116		1
83003	83004		77175	77176		1
83142	83143		77314	77315		1
83205	83217		77377	77389		12
83308	83353		77480	77525		45
83525	83526		78918	78919		1
83567	83568		78960	78961		1
83591	83593		78984	78986		2
83762	83763		79155	79156		1
83807	83809		79200	79202		2
83863	83864		79256	79257		1
83948	83949		79341	79342		1
84099	84115		79492	79508		16
84165	84166		79558	79559		1
84306	84431		79699	79824		125
84472	84473		79865	79866		1
84503	84504		79896	79897		1
84588	84598		79981	79991		10
84621	84637		80014	80030		16
84765	84788		80158	80181		23
84822	84823		80215	80216		1
84917	84918		80310	80311		1
84978	84985		80371	80378		7
85119	85121		80512	80514		2
85155	85162		80548	80555		7
85215	85232		80608	80625		17
85263	85265		80656	80658		2
85293	85294		80686	80687		1
85401	85403		80794	80796		2
85428	85444		80821	80837		16
85487	85488		80880	80881		1
85605	85606		80998	80999		1
85655	85665		81048	81058		10
85688	85689		81081	81082		1
85909	85910		81302	81303		1
85937	85947		81330	81340		10
86000	86014		81393	81407		14
86039	86047		81432	81440		8
86081	86082		81474	81475		1
86156	86157		81549	81550		1
86237	86238		81630	81631		1
86272	86279		81665	81672		7
86306	86325		81699	81718		19
86447	86448		81840	81841		1
86522	86527		81915	81920		5
86628	86693		82021	82086		65
86731	86739		82124	82132		8
86770	86771		82163	82164		1
86812	86831		82205	82224		19
86893	86894		82286	82287		1
87052	87062		82445	82455		10
87238	87240		82631	82633		2
87391	87393		82784	82786		2
87424	87426		82817	82819		2
87454	87455		82847	82848		1
87499	87500		82892	82893		1
87538	87539		82931	82932		1
87583	87584		82976	82977		1
87901	87999		83294	83392		98
88406	88456		83799	83849		50
88486	88488		83879	83881		2
88513	88535		83906	83928		22
88756	88766		84151	84161		10
88799	88802		84194	84197		3
88829	88830		84224	84225		1
88854	88871		84249	84266		17
88908	88909		84303	84304		1
89012	89019		84407	84414		7
89090	89098		84485	84493		8
89342	89343		84737	84738		1
89507	89508		84902	84903		1
89552	89554		84947	84949		2
89815	89820		85210	85215		5
89861	89863		85256	85258		2
89920	89921		85315	85316		1
89972	89973		85367	85368		1
90047	90085		85442	85480		38
90142	90146		85537	85541		4
90334	90336		85729	85731		2
90361	90371		85756	85766		10
90394	90413		85789	85808		19
90484	90485		85879	85880		1
90703	90704		86098	86099		1
90826	90845		86221	86240		19
90904	90910		86299	86305		6
90931	90969		86326	86364		38
91063	91098		86458	86493		35
91186	91187		86581	86582		1
91261	91263		86656	86658		2
91291	91292		86686	86687		1
91393	91407		86788	86802		14
91441	91442		86836	86837		1
91465	91505		86860	86900		40
91541	91543		86936	86938		2
91597	91665		86992	87060		68
91705	91706		87100	87101		1
91729	91743		87124	87138		14
91768	91800		87163	87195		32
91828	91883		87223	87278		55
92127	92128		87522	87523		1
92152	92158		87547	87553		6
92209	92211		87604	87606		2
92262	92264		87657	87659		2
92298	92299		87693	87694		1
92345	92346		87740	87741		1
92397	92398		87792	87793		1
92723	92724		88118	88119		1
92954	92956		88349	88351		2
92984	92985		88379	88380		1
93098	93100		88493	88495		2
93188	93195		88583	88590		7
93386	93419		88781	88814		33
93482	93483		88877	88878		1
93617	93639		89012	89034		22
93669	93670		89064	89065		1
93706	93707		89101	89102		1
93763	93764		89158	89159		1
93842	93845		89237	89240		3
93866	93868		89261	89263		2
93909	93925		89304	89320		16
94038	94039		89433	89434		1
94173	94174		89568	89569		1
94357	94359		89752	89754		2
94933	94934		90328	90329		1
95005	95007		90400	90402		2
95038	95040		90433	90435		2
95194	95195		90589	90590		1
95554	95556		90949	90951		2
95587	95588		90982	90983		1
95632	95633		91027	91028		1
95790	95791		91185	91186		1
96390	96391		91785	91786		1
96444	96445		91839	91840		1
96489	96526		91884	91921		37
96579	96580		91974	91975		1
96699	96701		92094	92096		2
96789	96793		92184	92188		4
96933	96934		92328	92329		1
96957	96958		92352	92353		1
97077	97079		92472	92474		2
97287	97291		92682	92686		4
97401	97402		92796	92797		1
97446	97451		92841	92846		5
97488	97489		92883	92884		1
97557	97568		92952	92963		11
97692	97693		93087	93088		1
97974	97989		93369	93384		15
98137	98148		93532	93543		11
98178	98179		93573	93574		1
98209	98211		93604	93606		2
98242	98258		93637	93653		16
98295	98303		93690	93698		8
98383	98384		93778	93779		1
98437	98438		93832	93833		1
98461	98463		93856	93858		2
98488	98505		93883	93900		17
98533	98538		93928	93933		5
98563	98565		93958	93960		2
98629	98631		94024	94026		2
98722	98736		94117	94131		14
98767	98772		94162	94167		5
98989	98990		94384	94385		1
99013	99029		94408	94424		16
99096	99098		94491	94493		2
99142	99153		94537	94548		11
99396	99406		94791	94801		10
99468	99469		94863	94864		1
99570	99574		94965	94969		4
99753	99757		95148	95152		4
99975	99976		95370	95371		1
100020	100021		95415	95416		1
100044	100066		95439	95461		22
100201	100213		95596	95608		12
100275	100285		95670	95680		10
100479	100480		95874	95875		1
100508	100510		95903	95905		2
100964	100965		96359	96360		1
101045	101058		96440	96453		13
101117	101118		96512	96513		1
101195	101203		96590	96598		8
101267	101298		96662	96693		31
101354	101355		96749	96750		1
101456	101457		96851	96852		1
101513	101514		96908	96909		1
101654	101655		97049	97050		1
101701	101717		97096	97112		16
102118	102158		97513	97553		40
102268	102323		97663	97718		55
102442	102473		97837	97868		31
102535	102536		97930	97931		1
102706	102725		98101	98120		19
102813	102815		98208	98210		2
102916	102926		98311	98321		10
103380	103393		98775	98788		13
103452	103453		98847	98848		1
103509	103510		98904	98905		1
103833	103858		99228	99253		25
104254	104256		99649	99651		2
104474	104493		99869	99888		19
104555	104574		99950	99969		19
104705	104719		100100	100114		14
104753	104755		100148	100150		2
104819	104821		100214	100216		2
104969	104972		100364	100367		3
105035	105036		100430	100431		1
105296	105303		100691	100698		7
105448	105449		100843	100844		1
105559	105560		100954	100955		1
105628	105630		101023	101025		2
105658	105659		101053	101054		1
105742	105743		101137	101138		1
105766	105779		101161	101174		13
106099	106112		101494	101507		13
106237	106238		101632	101633		1
106315	106325		101710	101720		10
106528	106530		101923	101925		2
106624	106625		102019	102020		1
106672	106703		102067	102098		31
106771	106772		102166	102167		1
106865	106872		102260	102267		7
106922	106923		102317	102318		1
106946	106947		102341	102342		1
106970	106971		102365	102366		1
107027	107028		102422	102423		1
107090	107091		102485	102486		1
107144	107145		102539	102540		1
107194	107195		102589	102590		1
107216	107218		102611	102613		2
107436	107437		102831	102832		1
107964	107965		103359	103360		1
108063	108064		103458	103459		1
108165	108166		103560	103561		1
108207	108208		103602	103603		1
108445	108446		103840	103841		1
108773	108774		104168	104169		1
108896	108897		104291	104292		1
108947	108948		104342	104343		1
109028	109029		104423	104424		1
109073	109074		104468	104469		1
109151	109153		104546	104548		2
109427	109462		104822	104857		35
110150	110171		105545	105566		21
110309	110310		105704	105705		1
110474	110500		105869	105895		26
110564	110565		105959	105960		1
110678	110679		106073	106074		1
110702	110704		106097	106099		2
112065	112067		107460	107462		2
112212	112217		107607	107612		5
112245	112246		107640	107641		1
112289	112290		107684	107685		1
112514	112516		107909	107911		2
112541	112542		107936	107937		1
112589	112611		107984	108006		22
112816	112818		108211	108213		2
112896	112899		108291	108294		3
113202	113204		108597	108599		2
113232	113234		108627	108629		2
113262	113263		108657	108658		1
113451	113452		108846	108847		1
114090	114101		109485	109496		11
114312	114313		109707	109708		1
114396	114398		109791	109793		2
114530	114531		109925	109926		1
114789	114790		110184	110185		1
114877	114882		110272	110277		5
114960	114961		110355	110356		1
115035	115045		110430	110440		10
115263	115264		110658	110659		1
115506	115507		110901	110902		1
115832	115833		111227	111228		1
115889	115912		111284	111307		23
115953	115968		111348	111363		15
116148	116150		111659	111661		2
116633	116634		112144	112145		1
116946	116948		112457	112459		2
117323	117325		112834	112836		2
117536	117537		113047	113048		1
117757	117758		113268	113269		1
118579	118580		114090	114091		1
118629	118631		114140	114142		2
118779	118780		114290	114291		1
118848	118849		114359	114360		1
118908	118934		114419	114445		26
118978	118990		114489	114501		12
119060	119079		114571	114590		19
119126	119128		114637	114639		2
119153	119174		114664	114685		21
119195	119214		114706	114725		19
119254	119280		114765	114791		26
119393	119394		114904	114905		1
119447	119448		114958	114959		1
119484	119502		114995	115013		18
119530	119540		115041	115051		10
119563	119564		115074	115075		1
119735	119736		115246	115247		1
119763	119765		115274	115276		2
119885	119886		115396	115397		1
119909	119916		115420	115427		7
119966	119968		115477	115479		2
119993	120001		115504	115512		8
120065	120070		115576	115581		5
120224	120226		115735	115737		2
120264	120266		115775	115777		2
120294	120313		115805	115824		19
120363	120374		115874	115885		11
120399	120403		115910	115914		4
120444	120479		115955	115990		35
120663	120694		116174	116205		31
120831	120832		116342	116343		1
120970	120971		116481	116482		1
120996	121024		116507	116535		28
121332	121333		116843	116844		1
121476	121520		116987	117031		44
121545	121567		117056	117078		22
121676	121677		117187	117188		1
121710	121713		117221	117224		3
122062	122063		117573	117574		1
122120	122124		117631	117635		4
122184	122186		117695	117697		2
122211	122214		117722	117725		3
122235	122241		117746	117752		6
122269	122279		117780	117790		10
122329	122330		117840	117841		1
122647	122676		118158	118187		29
122710	122712		118221	118223		2
122826	122838		118337	118349		12
122932	122933		118443	118444		1
123001	123003		118512	118514		2
123666	123668		119177	119179		2
123746	123747		119257	119258		1
123980	123981		119491	119492		1
124301	124302		119812	119813		1
124340	124341		119851	119852		1
124379	124381		119890	119892		2
124453	124473		119964	119984		20
124592	124593		120103	120104		1
124671	124687		120182	120198		16
124725	124729		120236	120240		4
124795	124796		120306	120307		1
124890	125051		120401	120562		161
125082	125083		120593	120594		1
125337	125338		120848	120849		1
125460	125461		120971	120972		1
125485	125516		120996	121027		31
125547	125555		121058	121066		8
125589	125602		121100	121113		13
125640	125662		121151	121173		22
125700	125713		121211	121224		13
125757	125773		121268	121284		16
125946	125948		121457	121459		2
126055	126056		121566	121567		1
126143	126145		121654	121656		2
126277	126279		121788	121790		2
126377	126378		121888	121889		1
126728	126729		122239	122240		1
126863	126864		122374	122375		1
126983	126984		122494	122495		1
127286	127296		122797	122807		10
127650	127669		123161	123180		19
127785	127786		123296	123297		1
127824	127825		123335	123336		1
127983	127984		123494	123495		1
128050	128052		123561	123563		2
128172	128195		123683	123706		23
128346	128347		123857	123858		1
128418	128419		123929	123930		1
128658	128659		124169	124170		1
128763	128764		124274	124275		1
128865	128870		124376	124381		5
128934	128935		124445	124446		1
128959	128960		124470	124471		1
129009	129011		124520	124522		2
129285	129286		124796	124797		1
129327	129328		124838	124839		1
129411	129412		124922	124923		1
129462	129463		124973	124974		1
129513	129514		125024	125025		1
129576	129577		125087	125088		1
129660	129662		125171	125173		2
129693	129695		125204	125206		2
129729	129733		125240	125244		4
129795	129796		125306	125307		1
129840	129841		125351	125352		1
129897	129899		125408	125410		2
130280	130312		125791	125823		32
130376	130377		125887	125888		1
130477	130491		125988	126002		14
130568	130585		126079	126096		17
130610	130615		126121	126126		5
130643	130678		126154	126189		35
130718	130720		126229	126231		2
130748	130764		126259	126275		16
130847	130848		126358	126359		1
130898	130914		126409	126425		16
130937	130938		126448	126449		1
131063	131077		126574	126588		14
131111	131112		126622	126623		1
131150	131173		126661	126684		23
131204	131205		126715	126716		1
131402	131416		126913	126927		14
131444	131446		126955	126957		2
131490	131491		127001	127002		1
131591	131592		127102	127103		1
131615	131616		127126	127127		1
131744	131746		127255	127257		2
132638	132639		128266	128267		1
132677	132678		128305	128306		1
132731	132732		128359	128360		1
132776	132777		128404	128405		1
133022	133024		128650	128652		2
133055	133056		128683	128684		1
133136	133138		128764	128766		2
133232	133234		128860	128862		2
133361	133363		128989	128991		2
133568	133569		129196	129197		1
133673	133675		129301	129303		2
133769	133822		129397	129450		53
133853	133855		129481	129483		2
133936	133937		129564	129565		1
133975	133976		129603	129604		1
134010	134034		129638	129662		24
134072	134078		129700	129706		6
134101	134132		129729	129760		31
134153	134197		129781	129825		44
134218	134226		129846	129854		8
134291	134293		129919	129921		2
134374	134378		130002	130006		4
134405	134406		130033	130034		1
134434	134481		130062	130109		47
134632	134633		130260	130261		1
134682	134689		130310	130317		7
134719	134720		130347	130348		1
134912	134913		130540	130541		1
134941	135025		130569	130653		84
135085	135104		130713	130732		19
135468	135476		131096	131104		8
135513	135514		131141	131142		1
135558	135559		131186	131187		1
135861	135863		131489	131491		2
136071	136072		131699	131700		1
136146	136150		131774	131778		4
136173	136174		131801	131802		1
136195	136223		131823	131851		28
136257	136262		131885	131890		5
136296	136298		131924	131926		2
136323	136327		131951	131955		4
136350	136354		131978	131982		4
136437	136438		132065	132066		1
136491	136492		132119	132120		1
136515	136516		132143	132144		1
136570	136572		132198	132200		2
136626	136654		132254	132282		28
136716	136735		132344	132363		19
136848	136877		132476	132505		29
136902	136904		132530	132532		2
136932	136933		132560	132561		1
137010	137011		132638	132639		1
137034	137035		132662	132663		1
137142	137143		132770	132771		1
137220	137236		132848	132864		16
137418	137422		133046	133050		4
137532	137563		133160	133191		31
137640	137641		133268	133269		1
137721	137722		133349	133350		1
137769	137771		133397	133399		2
137796	137801		133424	133429		5
137829	137851		133457	133479		22
138030	138058		133658	133686		28
138081	138083		133709	133711		2
138111	138166		133739	133794		55
138417	138418		134045	134046		1
138919	138965		134547	134593		46
139248	139250		134876	134878		2
139338	139339		134966	134967		1
139626	139627		135254	135255		1
140007	140008		135635	135636		1
140033	140035		135661	135663		2
140493	140494		136121	136122		1
140610	140611		136238	136239		1
140976	140992		136604	136620		16
141048	141050		136676	136678		2
141081	141100		136709	136728		19
141216	141217		136844	136845		1
141240	141242		136868	136870		2
141473	141540		137101	137168		67
141617	141635		137245	137263		18
141725	141747		137353	137375		22
141797	141798		137425	137426		1
141878	141895		137506	137523		17
141926	141927		137554	137555		1
142178	142180		137806	137808		2
142214	142215		137842	137843		1
142253	142269		137881	137897		16
142319	142320		137947	137948		1
142430	142431		138058	138059		1
142511	142512		138139	138140		1
142582	142588		138210	138216		6
142676	142678		138304	138306		2
142706	142708		138334	138336		2
142736	142737		138364	138365		1
142793	142794		138421	138422		1
142877	142894		138505	138522		17
142919	142934		138547	138562		15
143019	143020		138647	138648		1
143067	143103		138695	138731		36
143247	143248		138875	138876		1
143331	143332		138959	138960		1
143493	143497		139121	139125		4
143727	143740		139355	139368		13
143784	143785		139412	139413		1
143826	143834		139454	139462		8
143859	143878		139487	139506		19
143997	144037		139625	139665		40
144198	144199		139826	139827		1
144239	144250		139867	139878		11
144348	144349		139976	139977		1
144387	144389		140015	140017		2
144453	144455		140081	140083		2
144549	144550		140177	140178		1
144672	144673		140300	140301		1
144701	144702		140329	140330		1
144765	144767		140393	140395		2
144795	144797		140423	140425		2
144828	144829		140456	140457		1
144879	144880		140507	140508		1
144960	144962		140588	140590		2
145050	145054		140678	140682		4
145077	145079		140705	140707		2
145107	145127		140735	140755		20
145161	145162		140789	140790		1
145199	145220		140827	140848		21
145311	145312		140939	140940		1
145389	145411		141017	141039		22
145676	145677		141304	141305		1
145707	145715		141335	141343		8
146082	146083		141710	141711		1
146167	146168		141795	141796		1
146459	146460		142087	142088		1
146498	146503		142126	142131		5
146637	146638		142265	142266		1
146822	146823		142450	142451		1
147186	147187		142814	142815		1
147217	147218		142845	142846		1
147361	147362		142989	142990		1
147469	147525		143097	143153		56
147553	147554		143181	143182		1
147634	147641		143262	143269		7
147868	147869		143496	143497		1
148194	148195		143822	143823		1
148245	148246		143873	143874		1
148293	148309		143921	143937		16
148470	148472		144098	144100		2
148506	148507		144134	144135		1
148626	148627		144254	144255		1
149002	149003		144630	144631		1
149024	149025		144652	144653		1
149066	149067		144694	144695		1
149165	149167		144793	144795		2
149325	149338		144953	144966		13
149442	149444		145070	145072		2
149662	149691		145290	145319		29
149732	149734		145360	145362		2
149806	149811		145434	145439		5
149933	149935		145561	145563		2
149960	149962		145588	145590		2
150032	150033		145660	145661		1
150071	150072		145699	145700		1
150113	150114		145741	145742		1
150137	150138		145765	145766		1
150182	150183		145810	145811		1
150251	150252		145879	145880		1
150279	150282		145907	145910		3
150446	150447		146074	146075		1
150503	150517		146131	146145		14
151104	151105		146732	146733		1
151179	151180		146807	146808		1
151286	151288		146914	146916		2
151316	151321		146944	146949		5
151505	151506		147133	147134		1
151646	151697		147274	147325		51
151730	151731		147358	147359		1
151910	151954		147538	147582		44
152021	152029		147649	147657		8
152052	152073		147680	147701		21
152126	152166		147754	147794		40
152370	152371		3069337	3069338		1
152370	152371		802589	802590		1
152370	152371		596247	596248		1
152623	152624		148032	148033		1
152698	152707		148107	148116		9
152731	152751		148140	148160		20
152779	152802		148188	148211		23
152827	152831		148236	148240		4
152881	152895		148290	148304		14
152929	152934		148338	148343		5
152971	153068		148380	148477		97
153106	153189		148515	148598		83
153274	153305		148683	148714		31
153352	153362		148761	148771		10
153390	153391		148799	148800		1
153462	153541		148871	148950		79
153564	153611		148973	149020		47
153662	153676		149071	149085		14
153699	153714		149108	149123		15
153771	153772		149180	149181		1
153821	153832		149230	149241		11
153900	153901		149309	149310		1
153947	154174		149356	149583		227
162276	162277		157954	157955		1
162301	162302		157979	157980		1
162343	162344		158021	158022		1
162811	162814		158489	158492		3
162877	162900		158555	158578		23
163114	163115		158792	158793		1
163225	163226		158903	158904		1
163551	163558		159229	159236		7
163805	163918		159483	159596		113
164094	164096		159772	159774		2
164156	164157		159834	159835		1
164271	164294		159949	159972		23
164322	164341		160000	160019		19
164583	164584		160261	160262		1
164721	164723		160399	160401		2
165834	165836		161512	161514		2
165914	165915		161592	161593		1
166112	166113		161790	161791		1
166190	166192		161868	161870		2
166260	166262		161938	161940		2
166283	166284		161961	161962		1
166343	166344		162021	162022		1
166451	166452		162129	162130		1
166480	166482		162158	162160		2
166583	166596		162261	162274		13
166718	166719		162396	162397		1
166742	166743		162420	162421		1
166779	166780		162457	162458		1
166808	166810		162486	162488		2
166898	166899		162576	162577		1
166940	166941		162618	162619		1
166998	167000		162676	162678		2
167303	167374		162981	163052		71
167418	167419		163096	163097		1
167456	167461		163134	163139		5
167571	167575		163249	163253		4
167618	167625		163296	163303		7
167705	167711		163383	163389		6
167861	167862		163539	163540		1
167930	167931		163608	163609		1
167975	168027		163653	163705		52
168078	168147		163756	163825		69
168188	168189		163866	163867		1
168222	168223		163900	163901		1
168266	168268		163944	163946		2
168346	168361		164024	164039		15
168395	168402		164073	164080		7
168432	168438		164110	164116		6
168620	168642		164298	164320		22
168683	168769		164361	164447		86
168794	168795		164472	164473		1
168818	168822		164496	164500		4
168902	168903		164580	164581		1
168940	168941		164618	164619		1
168964	168966		164642	164644		2
169253	169259		164931	164937		6
169373	169386		165051	165064		13
169439	169443		165117	165121		4
169550	169551		165228	165229		1
169595	169596		165273	165274		1
169667	169691		165345	165369		24
169754	169762		165432	165440		8
169790	169792		165468	165470		2
169823	169842		165501	165520		19
169895	169923		165573	165601		28
170039	170041		165717	165719		2
170072	170086		165750	165764		14
170117	170119		165795	165797		2
170147	170149		165825	165827		2
170177	170178		165855	165856		1
170237	170238		165915	165916		1
170315	170329		165993	166007		14
170420	170421		166098	166099		1
170822	170823		166500	166501		1
171254	171255		166932	166933		1
171393	171394		167071	167072		1
171440	171441		167118	167119		1
171560	171562		167238	167240		2
171640	171646		167318	167324		6
171727	171729		167405	167407		2
171913	171914		167591	167592		1
172001	172002		167679	167680		1
172184	172185		167862	167863		1
172268	172269		167946	167947		1
172449	172467		168127	168145		18
172589	172590		168267	168268		1
172703	172704		168381	168382		1
172748	172749		168426	168427		1
173090	173105		168768	168783		15
173186	173187		168864	168865		1
173249	173250		168927	168928		1
173369	173385		169047	169063		16
173748	173765		169426	169443		17
173828	173829		169506	169507		1
173888	173890		169566	169568		2
173918	173920		169596	169598		2
174078	174080		169756	169758		2
174316	174318		169994	169996		2
174346	174347		170024	170025		1
174445	174482		170123	170160		37
174532	174539		170210	170217		7
174622	174631		170300	170309		9
174659	174660		170337	170338		1
174710	174737		170388	170415		27
174851	174852		170529	170530		1
174996	175000		170674	170678		4
175024	175042		170702	170720		18
175065	175093		170743	170771		28
175114	175162		170792	170840		48
175185	175223		170863	170901		38
175251	175286		170929	170964		35
175320	175322		170998	171000		2
175347	175348		171025	171026		1
175392	175393		171070	171071		1
175563	175580		171241	171258		17
175704	175730		171382	171408		26
175770	175772		171448	171450		2
175793	175852		171471	171530		59
175956	175957		171634	171635		1
175991	175996		171669	171674		5
176036	176058		171714	171736		22
176117	176176		171795	171854		59
176204	176257		171882	171935		53
176285	176286		171963	171964		1
176309	176323		171987	172001		14
176351	176352		172029	172030		1
176373	176374		172051	172052		1
176420	176421		172098	172099		1
176462	176503		172140	172181		41
176531	176532		172209	172210		1
176568	176569		172246	172247		1
176606	176608		172284	172286		2
176939	176940		172617	172618		1
177020	177021		172698	172699		1
177068	177192		172746	172870		124
177215	177217		172893	172895		2
177242	177279		172920	172957		37
177317	177339		172995	173017		22
177446	177468		173124	173146		22
177530	177531		173208	173209		1
177572	177574		173250	173252		2
177605	177615		173283	173293		10
177683	177685		173361	173363		2
177710	177712		173388	173390		2
177868	177869		173669	173670		1
177916	177918		173717	173719		2
177946	177953		173747	173754		7
178036	178040		173837	173841		4
178159	178160		173960	173961		1
178291	178316		174092	174117		25
178363	178364		174164	174165		1
178426	178439		174227	174240		13
178510	178511		174311	174312		1
178534	178536		174335	174337		2
178557	178558		174358	174359		1
178618	178620		174419	174421		2
178651	178661		174452	174462		10
178723	178725		174524	174526		2
178870	178871		174671	174672		1
179441	179443		175242	175244		2
179534	179548		175335	175349		14
179579	179581		175380	175382		2
179609	179622		175410	175423		13
179666	179668		175467	175469		2
179696	179697		175497	175498		1
179774	179865		175575	175666		91
179966	179967		175767	175768		1
180041	180042		175842	175843		1
180158	180189		175959	175990		31
180491	180493		176292	176294		2
181061	181074		176862	176875		13
181571	181572		177372	177373		1
181612	181614		177413	177415		2
181702	181710		177503	177511		8
181845	181846		177646	177647		1
182132	182133		177933	177934		1
182234	182236		178035	178037		2
182270	182292		178071	178093		22
182328	182330		178129	178131		2
182664	182678		178465	178479		14
183066	183067		178867	178868		1
183101	183102		178902	178903		1
183170	183171		178971	178972		1
183267	183268		179068	179069		1
183712	183714		179513	179515		2
183745	183749		179546	179550		4
183847	183849		179648	179650		2
183909	183910		179710	179711		1
184006	184007		179807	179808		1
184045	184047		179846	179848		2
184078	184079		179879	179880		1
184261	184262		180062	180063		1
184324	184326		180125	180127		2
184626	184627		180427	180428		1
184678	184716		180479	180517		38
184743	184758		180544	180559		15
184912	184913		180713	180714		1
185016	185017		180817	180818		1
185587	185588		181388	181389		1
185845	185861		181646	181662		16
186139	186158		181940	181959		19
186181	186212		181982	182013		31
186400	186401		182201	182202		1
186460	186462		182261	182263		2
186540	186542		182341	182343		2
186860	186862		182661	182663		2
186887	186888		182688	182689		1
187058	187059		182859	182860		1
187190	187192		182991	182993		2
187330	187331		183131	183132		1
187605	187606		183406	183407		1
187655	187656		183456	183457		1
187870	187900		183671	183701		30
188320	188321		184121	184122		1
188712	188713		185226	185227		1
188769	188771		185283	185285		2
188862	188863		185376	185377		1
188934	188935		185448	185449		1
189012	189014		185526	185528		2
189108	189115		185622	185629		7
189534	189536		186048	186050		2
189647	189686		186161	186200		39
189711	189799		186225	186313		88
189849	189859		186363	186373		10
189933	189979		186447	186493		46
190083	190085		186597	186599		2
190113	190132		186627	186646		19
190159	190160		186673	186674		1
190197	190198		186711	186712		1
190278	190291		186792	186805		13
190353	190354		186867	186868		1
190392	190393		186906	186907		1
190440	190467		186954	186981		27
190560	190561		187074	187075		1
190632	190651		187146	187165		19
190779	190781		187293	187295		2
190806	190807		187320	187321		1
190860	190861		187374	187375		1
190889	190890		187403	187404		1
190947	190948		187461	187462		1
190981	190983		187495	187497		2
191178	191179		187692	187693		1
191226	191227		187740	187741		1
191388	191389		187902	187903		1
191472	191509		187986	188023		37
191607	191615		188121	188129		8
191649	191650		188163	188164		1
191712	191713		188226	188227		1
191819	191824		188333	188338		5
192195	192196		188709	188710		1
192610	192611		189124	189125		1
192748	192750		189262	189264		2
192778	192821		189292	189335		43
192901	192902		189415	189416		1
193172	193174		189686	189688		2
194191	194193		190705	190707		2
194784	194785		191298	191299		1
195995	195996		192509	192510		1
196405	196407		193061	193063		2
197471	197473		194127	194129		2
197507	197508		194163	194164		1
198013	198015		194669	194671		2
198160	198161		194816	194817		1
198331	198332		194987	194988		1
198382	198384		195038	195040		2
201015	201016		197671	197672		1
201132	201133		197788	197789		1
201722	201723		198378	198379		1
201965	201966		198621	198622		1
201989	201990		198645	198646		1
202148	202150		198804	198806		2
202178	202194		198834	198850		16
202247	202249		198903	198905		2
202283	202284		198939	198940		1
202403	202404		199059	199060		1
202505	202558		199161	199214		53
202598	202606		199254	199262		8
203270	203271		199926	199927		1
203870	203871		200527	200528		1
204152	204153		200809	200810		1
204530	204532		201187	201189		2
204686	204687		201343	201344		1
204950	204951		201607	201608		1
204981	204982		201638	201639		1
205550	205552		202207	202209		2
205843	205844		202500	202501		1
205957	205958		202614	202615		1
206149	206151		202806	202808		2
206369	206370		203026	203027		1
206404	206405		203061	203062		1
206476	206478		203133	203135		2
206783	206784		203440	203441		1
206865	206868		203522	203525		3
206949	206977		203606	203634		28
207002	207020		203659	203677		18
207048	207061		203705	203718		13
207084	207085		203741	203742		1
207226	207229		203883	203886		3
207253	207305		203910	203962		52
207428	207467		204085	204124		39
207501	207518		204158	204175		17
207666	207667		204323	204324		1
207729	207731		204386	204388		2
207848	207849		204505	204506		1
207932	207936		204589	204593		4
207992	208007		204649	204664		15
208058	208085		204715	204742		27
208112	208114		204769	204771		2
208328	208329		204985	204986		1
208545	208547		205202	205204		2
208610	208611		205267	205268		1
208868	208869		205525	205526		1
209063	209070		205720	205727		7
209207	209229		205864	205886		22
209276	209277		205933	205934		1
209409	209410		206066	206067		1
209714	209715		206371	206372		1
209756	209772		206413	206429		16
209946	209947		206603	206604		1
210053	210054		206710	206711		1
210227	210247		206884	206904		20
210335	210337		206992	206994		2
210365	210387		207022	207044		22
210440	210441		207097	207098		1
210464	210466		207121	207123		2
210680	210681		207337	207338		1
210779	210807		207436	207464		28
210863	210865		207520	207522		2
210989	211011		207646	207668		22
211070	211071		207727	207728		1
211154	211156		207811	207813		2
211280	211282		207937	207939		2
211586	211587		208243	208244		1
212114	212115		208771	208772		1
212465	212484		209122	209141		19
212723	212743		209380	209400		20
212774	212785		209431	209442		11
213160	213161		209817	209818		1
213202	213203		209859	209860		1
213322	213323		209979	209980		1
213406	213410		210063	210067		4
213472	213473		210129	210130		1
213526	213545		210183	210202		19
213643	213645		210300	210302		2
213739	213741		210396	210398		2
213835	213836		210492	210493		1
213892	213903		210549	210560		11
213928	213938		210585	210595		10
214000	214013		210657	210670		13
214054	214055		210711	210712		1
214165	214184		210822	210841		19
214255	214259		210912	210916		4
214435	214436		211092	211093		1
214474	214475		211131	211132		1
214499	214505		211156	211162		6
214561	214610		211218	211267		49
214687	214742		211344	211399		55
214789	214790		211446	211447		1
214894	214911		211551	211568		17
215065	215066		211722	211723		1
215104	215106		211761	211763		2
215346	215347		212003	212004		1
215415	215419		212072	212076		4
215442	215443		212099	212100		1
215521	215523		212178	212180		2
215794	215798		212451	212455		4
215926	215936		212583	212593		10
215959	215960		212616	212617		1
216040	216041		212697	212698		1
216064	216067		212721	212724		3
216100	216141		212757	212798		41
216162	216184		212819	212841		22
216293	216294		212950	212951		1
216541	216542		213198	213199		1
216646	216647		213303	213304		1
216678	216679		213335	213336		1
216897	216898		213554	213555		1
217026	217033		213682	213689		7
217086	217094		213742	213750		8
217122	217124		213778	213780		2
217152	217163		213808	213819		11
217728	217729		214384	214385		1
217762	217764		214418	214420		2
217902	217906		214558	214562		4
218003	218004		214659	214660		1
218040	218059		214696	214715		19
218089	218090		214745	214746		1
218282	218284		214938	214940		2
218309	218310		214965	214966		1
218381	218382		215037	215038		1
218432	218479		215088	215135		47
218658	218659		215326	215327		1
218710	218711		215378	215379		1
219007	219028		215675	215696		21
219142	219164		215810	215832		22
219215	219216		215883	215884		1
219237	219251		215905	215919		14
219279	219280		215947	215948		1
219554	219555		216222	216223		1
219665	219700		216333	216368		35
219741	219742		216409	216410		1
219899	219912		216567	216580		13
219959	219961		216627	216629		2
219995	219996		216663	216664		1
220034	220045		216702	216713		11
220079	220106		216747	216774		27
220149	220150		216817	216818		1
220217	220218		216885	216886		1
220246	220247		216914	216915		1
220274	220305		216942	216973		31
220542	220570		217211	217239		28
220674	220675		217343	217344		1
220716	220721		217385	217390		5
220749	220757		217418	217426		8
220785	220786		217454	217455		1
220900	220901		217569	217570		1
220950	220952		217619	217621		2
221027	221029		217696	217698		2
221157	221159		217826	217828		2
221227	221239		217896	217908		12
221282	221283		217951	217952		1
221403	221404		218072	218073		1
221517	221519		218186	218188		2
221907	221908		218576	218577		1
222554	222556		219224	219226		2
222577	222579		219247	219249		2
222620	222693		219290	219363		73
222764	222765		219434	219435		1
222788	222790		219458	219460		2
222815	222816		219485	219486		1
222866	222868		219536	219538		2
222893	222894		219563	219564		1
222957	222958		219627	219628		1
222991	222992		219661	219662		1
223015	223035		219685	219705		20
223060	223061		219730	219731		1
223459	223460		220129	220130		1
223561	223562		220231	220232		1
223585	223620		220255	220290		35
223651	223655		220321	220325		4
223735	223736		220405	220406		1
223843	223844		220513	220514		1
224212	224213		220882	220883		1
224523	224561		221193	221231		38
224674	224675		221344	221345		1
224734	224735		221404	221405		1
224842	224881		221512	221551		39
225245	225246		221915	221916		1
225284	225285		221954	221955		1
225323	225357		221993	222027		34
225401	225417		222071	222087		16
225461	225462		222131	222132		1
225512	225525		222182	222195		13
225581	225582		222251	222252		1
225625	225642		222295	222312		17
225776	225777		222446	222447		1
226316	226318		222986	222988		2
226646	226668		223316	223338		22
226730	226731		223400	223401		1
226825	226826		223495	223496		1
229017	229019		4035469	4035471		2
229443	229444		226112	226113		1
229628	229640		226297	226309		12
229628	229640		4208604	4208616		12
229733	229734		4208709	4208710		1
229628	229640		4167202	4167214		12
229733	229734		4167307	4167308		1
229628	229640		4036080	4036092		12
229733	229734		4036185	4036186		1
230033	230034		4036485	4036486		1
229733	229734		3942370	3942371		1
232003	232004		4169578	4169579		1
232095	232096		228766	228767		1
232354	232356		229025	229027		2
232377	232444		229048	229115		67
232561	232562		229232	229233		1
232598	232599		229269	229270		1
232633	232634		229304	229305		1
232724	232731		229395	229402		7
232851	232858		229522	229529		7
232895	232927		229566	229598		32
233169	233181		229840	229852		12
233472	233484		230143	230155		12
233593	233600		230264	230271		7
233644	233646		230315	230317		2
233771	233772		230442	230443		1
233837	233839		230508	230510		2
233864	233877		230535	230548		13
233921	233925		230592	230596		4
234044	234045		230715	230716		1
234232	234233		230903	230904		1
234286	234304		230957	230975		18
234499	234500		231170	231171		1
234550	234555		231221	231226		5
234643	234657		231314	231328		14
234685	234716		231356	231387		31
234898	234899		231569	231570		1
234946	234948		231617	231619		2
234973	234974		231644	231645		1
235027	235029		231698	231700		2
235060	235061		231731	231732		1
235084	235085		231755	231756		1
235168	235170		231839	231841		2
235195	235197		231866	231868		2
235557	235558		232007	232008		1
235589	235590		232039	232040		1
235623	235625		232073	232075		2
235719	235731		232169	232181		12
235782	235784		232232	232234		2
235825	235827		232275	232277		2
235871	235872		232321	232322		1
236051	236052		232501	232502		1
236130	236163		232580	232613		33
236214	236216		232664	232666		2
236327	236387		232777	232837		60
236601	236603		233051	233053		2
236628	236629		233078	233079		1
236682	236683		233132	233133		1
236706	236707		233156	233157		1
236949	236950		233399	233400		1
237186	237188		233636	233638		2
237509	237510		233959	233960		1
237827	237828		234277	234278		1
237947	237948		234397	234398		1
238013	238014		234463	234464		1
238121	238122		234571	234572		1
238166	238167		234616	234617		1
238406	238407		234856	234857		1
238430	238431		234880	234881		1
238493	238494		234943	234944		1
238585	238595		235035	235045		10
238756	238763		235206	235213		7
238840	238842		235290	235292		2
238927	238928		235377	235378		1
239092	239106		235542	235556		14
239440	239441		235890	235891		1
239500	239508		235950	235958		8
239589	239590		236039	236040		1
239884	239885		236334	236335		1
239947	239949		236397	236399		2
239977	239984		236427	236434		7
240037	240039		236487	236489		2
240064	240066		236514	236516		2
240220	240228		236670	236678		8
240278	240288		236728	236738		10
240316	240357		236766	236807		41
240398	240399		236848	236849		1
240432	240434		236882	236884		2
240556	240563		237006	237013		7
240585	240586		237035	237036		1
240665	240667		237114	237116		2
240742	240744		237191	237193		2
240812	240813		237261	237262		1
241087	241088		237536	237537		1
241289	241290		237738	237739		1
241438	241439		237887	237888		1
267429	267431		522836	522838		2
269313	269314		1525959	1525960		1
269901	269902		1526562	1526563		1
269901	269902		525308	525309		1
272849	272860		3622598	3622609		11
272910	272911		3622659	3622660		1
273112	273133		3622861	3622882		21
273174	273178		3622923	3622927		4
273242	273243		3622991	3622992		1
273324	273325		3623073	3623074		1
273375	273377		3623124	3623126		2
273481	273553		3623230	3623302		72
273174	273178		1530362	1530366		4
273527	273528		1530715	1530716		1
274151	274152		1526562	1526563		1
274173	274174		1526584	1526585		1
274214	274237		1526625	1526648		23
274262	274271		1526673	1526682		9
274304	274317		1526715	1526728		13
274340	274374		1526751	1526785		34
274433	274479		1526844	1526890		46
274151	274152		525308	525309		1
274173	274174		525330	525331		1
274214	274237		525371	525394		23
274262	274271		525419	525428		9
274304	274317		525461	525474		13
274340	274374		525497	525531		34
274433	274479		525590	525636		46
274934	274937		1527345	1527348		3
274973	274984		1527384	1527395		11
275167	275168		1527578	1527579		1
275262	275264		1527673	1527675		2
275342	275344		1527753	1527755		2
275464	275465		1527875	1527876		1
275767	275769		1528179	1528181		2
276100	276101		1528512	1528513		1
276125	276129		1528537	1528541		4
276232	276233		1528645	1528646		1
276277	276278		1528690	1528691		1
276461	276462		1528874	1528875		1
276623	276624		1529036	1529037		1
276681	276683		1529094	1529096		2
277182	277184		1529596	1529598		2
277513	277514		239445	239446		1
277551	277554		239483	239486		3
277614	277622		239546	239554		8
277770	277779		239702	239711		9
277815	277816		239747	239748		1
277841	277842		239773	239774		1
277902	277904		239834	239836		2
278049	278053		239981	239985		4
278097	278101		240029	240033		4
278465	278467		240397	240399		2
278561	278562		240493	240494		1
278609	278613		240541	240545		4
278774	278782		240706	240714		8
278823	278824		240755	240756		1
278924	278926		240856	240858		2
279033	279035		240965	240967		2
279079	279080		241011	241012		1
279117	279134		241049	241066		17
279159	279160		241091	241092		1
279185	279224		241117	241156		39
279249	279259		241181	241191		10
279312	279314		241244	241246		2
279399	279434		241331	241366		35
279459	279460		241391	241392		1
279498	279559		241430	241491		61
279769	279771		241701	241703		2
280086	280105		242018	242037		19
280149	280150		242081	242082		1
280191	280192		242123	242124		1
280314	280350		242246	242282		36
280371	280375		242303	242307		4
280422	280445		242354	242377		23
280473	280475		242405	242407		2
280509	280511		242441	242443		2
280662	280663		242594	242595		1
280733	280760		242665	242692		27
280791	280792		242723	242724		1
280815	280847		242747	242779		32
280881	280898		242813	242830		17
280929	280930		242861	242862		1
281004	281005		242936	242937		1
281073	281089		243005	243021		16
281187	281200		243119	243132		13
281253	281266		243185	243198		13
281343	281345		243275	243277		2
281449	281450		243381	243382		1
281471	281473		243403	243405		2
281498	281510		243430	243442		12
281704	281705		243636	243637		1
281746	281747		243678	243679		1
281770	281805		243702	243737		35
281851	281895		243783	243827		44
281920	281937		243852	243869		17
281968	281973		243900	243905		5
282004	282006		243936	243938		2
282034	282102		243966	244034		68
282127	282129		244059	244061		2
282163	282165		244095	244097		2
282283	282292		244316	244325		9
282336	282361		244369	244394		25
282471	282485		244504	244518		14
282633	282635		244666	244668		2
282669	282672		244702	244705		3
282825	282827		244858	244860		2
282855	282862		244888	244895		7
282972	282974		245005	245007		2
283072	283073		245105	245106		1
283114	283137		245147	245170		23
283168	283172		245201	245205		4
283255	283257		245288	245290		2
283282	283337		245315	245370		55
283681	283692		245714	245725		11
283720	283721		245753	245754		1
283846	283847		245879	245880		1
283917	283918		245950	245951		1
284210	284211		246245	246246		1
284261	284262		246296	246297		1
284409	284410		246444	246445		1
284451	284480		246486	246515		29
284534	284535		246569	246570		1
284584	284587		246619	246622		3
284623	284653		246658	246688		30
284836	284855		246871	246890		19
284886	284887		246921	246922		1
284911	284916		246946	246951		5
284947	284948		246982	246983		1
285088	285089		247123	247124		1
285151	285218		247186	247253		67
285271	285396		247306	247431		125
285437	285559		247472	247594		122
285596	285852		247631	247887		256
285895	285931		247930	247966		36
285965	285972		248000	248007		7
286022	286060		248057	248095		38
286335	286337		248449	248451		2
286362	286363		248476	248477		1
286416	286427		248530	248541		11
286452	286459		248566	248573		7
286482	286483		248596	248597		1
286506	286513		248620	248627		7
286598	286601		248712	248715		3
286638	286648		248752	248762		10
286716	286718		248830	248832		2
286746	286748		248860	248862		2
286773	286826		248887	248940		53
[truncated: 33,549 more rows]
