# Supplementary material for: Chaos game representation for comparison of whole genomes
Source: BMC Bioinformatics. 2006 May 5;7:243. doi: 10.1186/1471-2105-7-243 (PMC1482720; doi:10.1186/1471-2105-7-243)
Supplement: Additional File 2 — Text file showing insertions/deletions between the forward strands of the genomes of E.coli K12 and E.coli O157:H7. [file 1471-2105-7-243-S2.txt]

Sequence A : E.coli O157:H7
Sequence B: E.coli K12
In/Dels in SequenceB with respect to SequenceA
In/Del	L1EndA	L2StartA		L1EndB	L2StartB		In/Del Length
DEL		228	242		228	224		14
Ins		317	318		299	301		1
Ins		15394	15395		15377	16727		1349
DEL		25707	25715		21302	21304		6
Ins		38484	38485		34110	34112		1
DEL		46517	46584		42111	42171		7
DEL		50216	50217		45803	45803		1
DEL		54724	55372		50310	50397		561
Ins		63960	64085		58985	59139		29
Ins		64116	64157		59170	59225		14
Ins		71613	71506		66682	66745		63
Ins		76953	77000		72107	72181		27
DEL		80463	81526		75644	75698		1009
Ins		83380	83491		77552	78884		1221
Ins		88610	88611		84003	84005		1
Ins		88683	88718		84077	84113		1
Ins		116027	116037		111422	111548		116
Ins		154204	161865		149613	157543		269
Ins		188434	188572		184235	185086		713
Ins		196115	196116		192629	192772		142
Ins		203762	203763		200418	200420		1
DEL		216938	216999		213595	213655		1
Ins		220349	220350		217017	217019		1
Ins		222156	222157		218825	218827		1
DEL		235288	235529		231959	231979		221
DEL		240610	240611		237060	237060		1
Ins		275681	275682		1528092	1528094		1
Ins		276180	276181		1528592	1528594		1
Ins		276931	276932		1529344	1529346		1
Ins		284170	284183		246203	246218		2
DEL		345355	347816		312170	312181		2450
Ins		347938	347939		312303	312305		1
Ins		348040	348041		312406	312408		1
DEL		348650	353378		313017	313029		4716
DEL		353602	353642		313253	313292		1
DEL		354805	358590		314455	315788		2452
DEL		359425	360015		316623	316626		587
DEL		360059	360168		316670	316679		100
DEL		368164	373185		324676	324746		4951
DEL		373219	373258		324780	324818		1
DEL		379199	383992		330759	331728		3824
Ins		385354	385355		333090	333092		1
DEL		394157	394778		341791	341836		576
DEL		394815	399421		341873	341949		4530
DEL		401875	401876		344403	344401		1
DEL		424355	426212		366803	366836		1824
Ins		433557	433558		374181	374584		402
Ins		436507	436528		377632	377654		1
DEL		450892	451120		389114	389340		2
Ins		451336	453096		389556	392541		1225
DEL		468373	470342		407818	407853		1934
DEL		470669	471060		408180	408199		372
DEL		471091	471101		408230	408239		1
Ins		475284	475285		412524	412528		3
DEL		486299	487971		423542	423565		1649
Ins		489727	489728		425321	425323		1
DEL		501354	503386		436323	436432		1923
Ins		504326	504328		437372	437499		125
Ins		522540	522541		455711	455713		1
DEL		530431	530442		463603	463602		11
Ins		534325	534326		467485	467487		1
DEL		541865	542042		475026	475201		2
Ins		555962	556034		489121	489363		170
Ins		569162	569163		502595	502597		1
DEL		579558	605108		513093	513169		25474
DEL		605555	608225		513616	513652		2634
Ins		621640	621641		528270	528272		1
DEL		629152	629165		535783	535795		1
Ins		631612	631613		538242	538329		86
DEL		641115	641116		547831	547831		1
Ins		643840	643893		550555	550668		60
DEL		653625	653645		560396	560410		6
DEL		654771	654772		561536	561536		1
DEL		664476	676005		592542	592568		11503
Ins		682080	682135		598768	598829		6
Ins		685894	685895		602588	602602		13
Ins		689986	689997		606693	606716		12
Ins		690075	690095		606794	606815		1
Ins		690289	690309		607009	607030		1
Ins		706173	706214		623740	623967		186
Ins		713445	713479		631198	631233		1
DEL		719165	719166		636919	636919		1
Ins		720977	720999		638730	638868		116
DEL		733306	733307		651175	651175		1
DEL		739583	739584		657451	657451		1
DEL		742771	742772		660638	660638		1
DEL		745349	745350		663215	663215		1
DEL		756163	756186		674028	674050		1
DEL		757920	757967		675784	675830		1
Ins		769173	769206		687036	688268		1199
DEL		776789	776812		695851	695873		1
DEL		777208	777209		696269	696269		1
Ins		779461	779580		698521	698780		140
DEL		787962	787965		707162	707164		1
DEL		788307	788321		707506	707519		1
Ins		788791	788809		707989	708008		1
DEL		795228	795235		714427	714433		1
Ins		795268	795278		714466	716168		1692
DEL		798510	799500		719400	720296		94
DEL		826375	826821		748952	749395		3
Ins		826855	829905		749429	752483		4
Ins		839413	839428		761991	762187		181
DEL		841611	855743		764370	770464		8038
DEL		855781	855889		770502	770606		4
Ins		861468	861469		776185	776267		81
Ins		865033	865034		779831	779932		100
DEL		865134	865223		780335	780219		89
Ins		865650	865651		780646	781011		364
DEL		865715	865819		781075	781178		1
DEL		870651	870658		786010	786010		7
DEL		870695	870696		786047	786047		1
DEL		876103	876278		791454	791628		1
Ins		922789	922810		1427000	1427026		5
Ins		937890	938002		814747	814860		1
Ins		942109	942110		818967	818969		1
DEL		942924	942990		819783	819847		2
DEL		943039	943148		819896	820004		1
DEL		954443	954444		831299	831297		1
DEL		962899	962971		837682	837752		2
DEL		963069	963079		837850	837851		9
Ins		970038	970116		844810	845032		144
Ins		971494	971495		846410	846412		1
Ins		979110	979117		854027	854035		1
Ins		981910	981960		856828	856951		73
Ins		986287	986305		861278	861297		1
DEL		1000977	1001991		875866	875926		954
Ins		1005981	1005982		879916	879918		1
DEL		1024921	1028476		898857	899102		3310
DEL		1029261	1029287		899887	899912		1
Ins		1029435	1029436		900060	900062		1
DEL		1032787	1035686		903413	903797		2515
DEL		1045955	1045992		914066	914102		1
Ins		1046233	1046290		2227266	2227324		1
Ins		1068307	1068336		936414	936447		4
DEL		1076010	1076012		944121	944122		1
DEL		1076896	1076903		945006	945012		1
Ins		1079868	1079929		947977	949509		1471
Ins		1093754	1093755		963334	963336		1
Ins		1129144	1129174		998895	998926		1
DEL		1132364	1132365		1002116	1002116		1
Ins		1133859	1133860		1003610	1003612		1
Ins		1163650	1165691		1414045	1416396		310
Ins		1210988	1211013		1031090	1031116		1
DEL		1219812	1219813		1039915	1039910		1
DEL		1221142	1221152		1041239	1041244		5
Ins		1228898	1228899		1048990	1049768		777
Ins		1230435	1230436		1051304	1051306		1
DEL		1240799	1240887		1061669	1061755		2
Ins		1242264	1242276		1063132	1063145		1
Ins		1242329	1242392		1063198	1063264		3
DEL		1242845	1242897		1063717	1063766		3
DEL		1243222	1243316		1064091	1064184		1
Ins		1243823	1243844		1064691	1064714		2
Ins		1309102	1309103		1067264	1067266		1
Ins		1309216	1309217		1067379	1067446		66
DEL		1324411	1324412		1080683	1080683		1
DEL		1337195	1368936		1093467	1094725		30483
DEL		1443779	1444102		2069236	2069513		46
Ins		1444133	1444135		2069544	2069548		2
Ins		1444417	1446028		2069830	2071711		270
DEL		1446961	1453282		2072644	2074371		4594
DEL		1453935	1454255		2075024	2075255		89
DEL		1454933	1454943		2075969	2075967		10
Ins		1462876	1462877		1102959	1102961		1
DEL		1463670	1463818		1103754	1103899		3
Ins		1468187	1468188		1108268	1108270		1
DEL		1480367	1480368		1120449	1120447		1
Ins		1492371	1492490		1132450	1132572		3
Ins		1500273	1500274		1140389	1140391		1
Ins		1505007	1505028		1145124	1145156		11
DEL		1520729	1520746		1160857	1160862		12
DEL		1526539	1526599		1166655	1166698		17
DEL		1528525	1528535		1168624	1168633		1
DEL		1545148	1545246		1418273	1418370		1
Ins		1545376	1545550		1418500	1418686		12
Ins		1621281	1621290		565985	567255		1261
Ins		1621906	1622020		567871	567995		10
Ins		1623663	1624261		569638	571772		1536
Ins		1650937	1651791		1428495	1429787		438
DEL		1652992	1655825		581298	581358		2773
DEL		1656493	1656495		582026	582026		2
DEL		1656744	1661182		582275	583908		2805
DEL		1665137	1665165		1222874	1222901		1
Ins		1669091	1669092		1226827	1226829		1
DEL		1676334	1676335		1234071	1234071		1
DEL		1678764	1678765		1236500	1236468		1
DEL		1681336	1681358		1239039	1239060		1
DEL		1681505	1681510		1239207	1239211		1
DEL		1681697	1681834		1239398	1239530		5
DEL		1683685	1683686		1241381	1241381		1
DEL		1685463	1686773		1243158	1243155		1310
DEL		1687895	1694691		1244277	1244958		6115
Ins		1696092	1696093		1246359	1246373		13
Ins		1700127	1700128		1250407	1253544		3136
DEL		1717825	1717847		1271706	1271725		3
DEL		1719095	1719107		1272973	1272984		1
Ins		1724694	1724698		1278571	1278698		123
Ins		1732225	1732082		1286225	1286260		35
Ins		1738477	1738478		1292655	1292657		1
Ins		1739265	1739279		1293444	1293459		1
DEL		1753338	1753347		1308518	1308526		1
Ins		1766813	1766839		1420964	1421002		12
Ins		1826583	1826593		1323587	1323897		300
Ins		1827316	1827319		1324620	1324635		12
DEL		1827420	1827424		1324736	1324738		2
Ins		1828402	1828438		1325716	1325755		3
Ins		1842438	1842446		1339755	1339764		1
Ins		1847609	1847624		1344927	1344943		1
DEL		1851851	1859770		1349170	1349861		7228
Ins		1870445	1870447		1360536	1360663		125
DEL		1874615	1874674		1364831	1364879		11
Ins		1877852	1877853		1368057	1368060		2
Ins		1877999	1878018		1368206	1368226		1
Ins		1878362	1878384		1368570	1368593		1
Ins		1883847	1883855		1374056	1374065		1
DEL		1889586	1889587		1379796	1379796		1
Ins		1891887	1891893		1382096	1382103		1
DEL		1898531	1899243		1388741	1388788		665
DEL		1899325	1900258		1388870	1388923		880
Ins		1902460	1902505		1391125	1391171		1
Ins		1905396	1905397		1394062	1395262		1199
DEL		1909165	1910475		1399030	1399027		1310
Ins		1972609	1972610		1433109	1433111		1
Ins		1974044	1974045		1434545	1434566		20
Ins		1974724	1974725		1435245	1435247		1
DEL		1989884	1989978		1472088	1472170		12
DEL		1990947	1990949		1473139	1473140		1
Ins		1998055	1998129		1480246	1480323		3
DEL		2002849	2004671		1485043	1485187		1678
DEL		2007471	2007472		1487987	1487987		1
DEL		2019777	2019778		1500292	1500292		1
DEL		2019867	2019870		1500381	1500383		1
DEL		2040148	2040210		1522409	1522469		2
DEL		2043179	2043180		1525438	1525438		1
DEL		2051830	2051885		1530641	1530671		25
Ins		2052199	2052233		1530986	1531021		1
DEL		2052498	2052512		1531286	1531299		1
Ins		2053925	2053926		1532712	1532714		1
Ins		2063608	2063622		1542396	1542422		12
DEL		2063939	2064257		1542739	1543056		1
DEL		2064663	2065305		1543462	1543451		642
DEL		2065621	2067173		1543767	1543774		1545
Ins		2067654	2067712		1544255	1544314		1
Ins		2073610	2073532		1550212	1550312		100
Ins		2073610	2073648		1550390	1550429		1
Ins		2082131	2082132		1558912	1558914		1
Ins		2085750	2085753		1562532	1562545		10
DEL		2104112	2104144		1580892	1580922		2
Ins		2104953	2104954		1581731	1581733		1
DEL		2108994	2108995		1585773	1585773		1
DEL		2111324	2114603		1588102	1588101		3279
DEL		2114925	2114950		1588423	1588447		1
DEL		2115068	2115287		1588565	1588771		13
DEL		2115330	2115451		1588814	1588929		6
Ins		2116464	2116466		1589942	1590562		618
Ins		2116506	2116534		1590602	1590643		13
DEL		2118015	2118068		1592124	1592170		7
Ins		2133130	2133139		1607232	1607250		9
DEL		2135804	2136302		1609915	1609915		498
DEL		2141239	2141305		1614852	1614917		1
DEL		2146761	2148460		1620373	1620589		1483
DEL		2151208	2151213		1623337	1623341		1
DEL		2155343	2155385		1627471	1627512		1
Ins		2181814	2182213		1634134	1634535		2
DEL		2194079	2200171		1643311	1646609		2794
DEL		2200202	2201193		1646640	1647153		478
DEL		2252131	2254329		1648867	1649586		1479
Ins		2264960	2264998		1663181	1663220		1
Ins		2272245	2272246		1670467	1670469		1
Ins		2291069	2291170		1689292	1689574		181
Ins		2291444	2291456		1689848	1689861		1
DEL		2294999	2295007		1693404	1693410		2
DEL		2296821	2296890		1695224	1695285		8
DEL		2308347	2308348		1706836	1706645		1
DEL		2333968	2333999		1732266	1732296		1
DEL		2375176	2375213		1773488	1773523		2
Ins		2398746	2398837		1797056	1797148		1
Ins		2402648	2402665		1800959	1800977		1
Ins		2403246	2403254		1801558	1801567		1
DEL		2404720	2404742		1803033	1803052		3
Ins		2412143	2412144		1810453	1810455		1
DEL		2418053	2418054		1816566	1816566		1
DEL		2421370	2421371		1819882	1819882		1
Ins		2425286	2425287		1823797	1823799		1
DEL		2450195	2451112		1848707	1848833		791
DEL		2454182	2455491		1851903	1851899		1309
DEL		2455595	2455614		1852003	1852021		1
Ins		2457954	2457959		1854361	1854381		15
DEL		2466325	2466380		1862747	1862799		3
Ins		2480956	2480957		1877375	1877377		1
DEL		2522034	2522046		1918228	1918239		1
DEL		2546135	2546256		1942328	1942350		99
Ins		2574708	2574709		1970802	1970805		2
Ins		2589246	2590393		1986117	1987266		2
Ins		2614289	2614290		1990041	1990043		1
Ins		2621336	2621337		1997089	1997091		1
Ins		2624178	2624179		1999932	1999934		1
DEL		2624557	2625720		2000312	2001214		261
DEL		2641051	2641052		2014591	2014530		1
Ins		2657764	2657765		2031242	2031244		1
Ins		2659040	2659451		2032519	2032945		15
DEL		2659507	2659642		2033001	2033127		9
Ins		2663995	2663996		2037480	2037482		1
DEL		2667443	2667449		2040929	2040934		1
DEL		2692597	2699738		1638073	1641743		3471
Ins		2700178	2700680		1642183	1643052		367
DEL		2707460	2707461		1647326	1647326		1
Ins		2707510	2707679		1647375	1647554		10
DEL		2716686	2717008		2046142	2046167		297
Ins		2723056	2723057		2051605	2051607		1
DEL		2727100	2727228		2055650	2055775		3
Ins		2727277	2727278		2055824	2055826		1
Ins		2727346	2727354		2055894	2055906		4
Ins		2727420	2727427		2055972	2055980		1
Ins		2731613	2729316		2060166	2060278		112
DEL		2735502	2737948		2064056	2064052		2446
Ins		2738071	2738072		2064175	2065375		1199
DEL		2753109	2753147		2078627	2078663		2
Ins		2753257	2753273		2078773	2078790		1
Ins		2761711	2761920		2087228	2087879		442
DEL		2769319	2769331		2095278	2095289		1
Ins		2769691	2769727		2095649	2095688		3
DEL		2788486	2789891		2112351	2112535		1221
DEL		2814860	2815606		2137509	2137783		472
DEL		2819567	2819568		2141744	2141744		1
DEL		2820019	2820061		2142195	2142236		1
Ins		2822433	2822501		2144608	2144684		8
Ins		2826774	2826883		2148957	2149801		735
DEL		2840999	2841007		2163589	2163596		1
Ins		2842627	2842628		2165216	2165847		630
Ins		2844970	2844971		2168189	2169451		1261
Ins		2851030	2851039		2175510	2175528		9
DEL		2858967	2861271		2183456	2183578		2182
DEL		2861992	2862087		2184299	2184379		15
Ins		2862412	2862500		2184704	2184793		1
Ins		2863164	2864172		2185457	2186470		5
DEL		2867128	2867982		2189426	2190273		7
Ins		2868557	2868676		2190848	2190968		1
DEL		2872328	2876183		2194620	2194653		3822
Ins		2876226	2877639		2194696	2196918		809
Ins		2878015	2878060		2197294	2197340		1
Ins		2881541	2881566		2200821	2200849		3
DEL		2882648	2882649		2201931	2201931		1
DEL		2883037	2883507		2202319	2202466		323
DEL		2883550	2883988		2202509	2202336		438
DEL		2890470	2890507		2208818	2208852		3
DEL		2890736	2892084		2209081	2209116		1313
DEL		2892677	2892727		2209709	2209757		2
DEL		2948519	2948570		2217669	2217679		41
DEL		2957519	2957520		2226628	2226628		1
Ins		2975503	2975516		2238531	2238545		1
Ins		2980216	2980231		2243245	2243272		12
Ins		2981847	2981849		2244888	2244891		1
Ins		2982033	2982034		2245075	2245077		1
Ins		2987780	2987894		2250823	2250988		51
DEL		2994455	2994480		2257549	2257573		1
DEL		3004854	3004855		2267947	2267947		1
Ins		3021226	3021309		2284318	2284403		2
Ins		3023845	3023855		2286939	2288148		1199
Ins		3024878	3024879		2289171	2289348		176
Ins		3037449	3037450		2301918	2301920		1
Ins		3062394	3062395		2334645	2334647		1
DEL		3066063	3066085		2338315	2338324		13
Ins		3072981	3072982		2345220	2345309		88
DEL		3073035	3073044		2345362	2345290		9
DEL		3075263	3075264		2347509	2347509		1
DEL		3075434	3077346		2347679	2347712		1879
DEL		3077514	3079333		2347880	2347983		1716
Ins		3087023	3087024		2355673	2355857		183
DEL		3087077	3087111		2355910	2355932		12
Ins		3088026	3088028		2356847	2356850		1
DEL		3088838	3090147		2357660	2357656		1309
DEL		3114037	3114117		2381546	2381614		12
Ins		3114543	3114942		2382040	2383990		1551
DEL		3115031	3115048		2384079	2384095		1
Ins		3115079	3115184		2384126	2384559		328
Ins		3116084	3116180		2385459	2388099		2544
DEL		3119107	3119371		2391026	2391223		67
DEL		3139072	3139073		2410924	2410924		1
DEL		3157164	3157207		2429015	2428967		43
DEL		3157275	3157278		2429035	2428947		3
DEL		3175422	3178343		2447081	2449912		90
Ins		3178374	3181230		2449943	2452802		3
DEL		3181264	3182123		2452836	2453694		1
Ins		3182187	3182798		2453758	2454405		36
DEL		3189792	3190054		2461401	2461477		186
Ins		3217120	3217121		2487005	2487010		4
DEL		3226537	3226538		2496426	2496426		1
Ins		3242408	3242412		2512297	2513650		1349
Ins		3244675	3244697		2515913	2515936		1
DEL		3245800	3247779		2517039	2517271		1747
Ins		3249293	3249310		2518785	2518803		1
Ins		3249836	3249837		2519329	2519486		156
Ins		3249902	3250305		2519551	2523948		3994
DEL		3255239	3255243		2528882	2528874		4
Ins		3262039	3262049		2535670	2535681		1
Ins		3262093	3262121		2535725	2536712		959
Ins		3267069	3267070		2541660	2541807		146
Ins		3272683	3272696		2547420	2547615		182
Ins		3281792	3281793		2556711	2563502		6790
Ins		3309123	3309166		2591032	2591093		18
DEL		3325745	3325787		2607672	2607666		42
Ins		3339015	3339024		2620894	2620904		1
Ins		3351975	3351976		2633855	2633857		1
DEL		3361136	3366020		2643017	2643070		4831
Ins		3374399	3374518		2651449	2651887		319
DEL		3374796	3374797		2652165	2652165		1
Ins		3382962	3383117		2660329	2660638		154
Ins		3404595	3404609		2682116	2682265		135
DEL		3411949	3412057		2689605	2689695		18
Ins		3415961	3415962		2693599	2693601		1
DEL		3420748	3420916		2698387	2698554		1
DEL		3424713	3424714		2702351	2702351		1
Ins		3429286	3429301		2706923	2706950		12
Ins		3434612	3434653		2712261	2712478		176
DEL		3437586	3437589		2715411	2715413		1
DEL		3441541	3441543		2719365	2719366		1
DEL		3445999	3446033		2723822	2723855		1
Ins		3466387	3466472		2744289	2744486		112
DEL		3468777	3468778		2746791	2746791		1
DEL		3501264	3501349		2777108	2777187		6
DEL		3507384	3507389		2783222	2783226		1
DEL		3508071	3508158		2783908	2783994		1
DEL		3510948	3510959		2786784	2786794		1
Ins		3520707	3520708		2796542	2796544		1
DEL		3522632	3524761		2798468	2798633		1964
DEL		3528781	3528782		2802653	2802653		1
DEL		3528938	3528949		2802809	2802819		1
Ins		3531252	3531253		2805122	2805124		1
DEL		3542023	3542110		2816162	2816070		87
Ins		3546584	3546585		2820678	2820680		1
Ins		3549662	3549679		2823757	2823780		6
Ins		3550119	3550120		2824220	2824222		1
DEL		3550403	3550404		2824505	2824504		1
DEL		3552453	3552475		2826553	2826574		1
Ins		3566137	3566218		2840440	2840556		35
Ins		3584098	3587034		2858436	2864533		3161
Ins		3598146	3598190		2875645	2875690		1
Ins		3607464	3607488		2885366	2885391		1
Ins		3608471	3608472		2886374	2886376		1
Ins		3616963	3616964		2894867	2894869		1
Ins		3623836	3624051		2901741	2901960		4
DEL		3625315	3628919		2903529	2904542		2591
DEL		3698703	3698704		2974325	2974325		1
DEL		3711706	3711715		2987327	2987335		1
DEL		3712893	3713120		2988513	2988504		227
DEL		3713560	3713611		2988944	2988993		2
DEL		3713647	3713796		2989029	2989177		1
Ins		3714421	3714546		2989802	2989928		1
Ins		3716260	3716261		2991642	2991644		1
DEL		3716512	3716577		2991895	2991958		2
DEL		3717001	3717020		2992382	2992400		1
DEL		3717855	3718015		2993235	2993394		1
DEL		3718395	3718422		2993774	2993799		2
Ins		3736521	3736549		2996286	2996319		5
DEL		3737202	3737302		2996972	2996994		78
DEL		3738363	3738390		2998055	2998081		1
Ins		3750726	3750729		3010417	3010600		180
Ins		3758661	3758662		3018532	3018534		1
Ins		3771710	3771811		3031582	3031684		1
Ins		3780447	3780468		3040320	3040460		119
Ins		3783123	3783249		3043115	3044142		901
Ins		3786216	3786244		3047109	3047138		1
DEL		3789458	3789459		3050352	3050352		1
DEL		3794151	3794320		3055044	3054820		169
Ins		3795945	3795946		3056445	3056447		1
DEL		3824484	3825438		3081895	3081974		875
DEL		3829396	3829409		3085932	3085932		13
DEL		3840137	3840147		3096566	3096575		1
DEL		3887626	3887627		3145294	3145294		1
DEL		3887986	3887988		3145653	3145653		2
Ins		3898220	3898226		3155885	3155895		4
Ins		3898941	3898961		3156610	3156632		2
Ins		3908169	3908220		3165840	3166813		922
Ins		3910412	3910429		3169005	3169023		1
Ins		3911260	3911265		3169854	3170446		587
DEL		3912296	3919601		3171477	3171529		7253
Ins		3931133	3931309		3183061	3189802		6565
Ins		3933998	3934079		3192491	3192950		378
DEL		3934129	3934266		3193000	3192761		137
DEL		3934533	3934605		3193028	3193099		1
DEL		3943677	3943707		3202171	3202200		1
DEL		3944121	3944143		3202614	3202635		1
DEL		3971019	3971067		2566297	2566245		48
Ins		3991634	3991646		3250024	3250037		1
Ins		3991702	3991767		3250093	3250159		1
Ins		3992411	3992412		3250803	3250805		1
DEL		4033204	4034512		3289686	3290036		958
Ins		4047060	4047165		3302584	3302690		1
DEL		4055717	4055718		3311242	3311242		1
Ins		4072923	4072927		3328447	3328597		146
DEL		4077055	4077130		3332725	3332799		1
Ins		4096587	4096602		3352256	3352272		1
Ins		4102969	4103146		3358639	3365843		7027
Ins		4103489	4103501		3366186	3366276		78
Ins		4110200	4110201		3372975	3372979		3
Ins		4110952	4110953		3373730	3373737		6
Ins		4111323	4111324		3374107	3374110		2
DEL		4118503	4118519		3381289	3381304		1
Ins		4124167	4124168		3386952	3386956		3
Ins		4127335	4127336		3390123	3390398		274
Ins		4146540	4146550		3409602	3409613		1
Ins		4188465	4189527		3451475	3464673		12136
Ins		4189558	4189997		3464704	3468113		2970
DEL		4219135	4219212		3497251	3497320		8
DEL		4219606	4219672		3497714	3497779		1
DEL		4222207	4222208		3500314	3500314		1
Ins		4224813	4224826		3502919	3510652		7720
Ins		4234189	4234190		3520015	3520017		1
Ins		4237680	4237681		3523507	3523509		1
Ins		4251906	4251927		3537734	3537774		19
Ins		4256236	4256354		3542083	3542203		2
DEL		4258467	4258481		3544316	3544329		1
Ins		4260065	4260066		3545913	3545980		66
DEL		4267696	4268790		3553610	3553864		840
Ins		4271120	4271121		3556194	3556196		1
DEL		4276573	4276670		3561648	3561744		1
DEL		4276721	4279650		3561795	3561872		2852
Ins		4279796	4279928		3562018	3562151		1
Ins		4290681	4290682		3572904	3572906		1
DEL		4291462	4294973		3573686	3573742		3455
DEL		4300146	4300153		3578915	3578921		1
Ins		4300791	4302704		3579559	3583071		1599
DEL		4304310	4304437		3584677	3584801		3
DEL		4310166	4311204		3590530	3590742		826
DEL		4322997	4323040		3601776	3601816		3
DEL		4332156	4347552		3610932	3610970		15358
DEL		4367304	4367670		3630850	3631213		3
DEL		4367744	4367758		3631287	3631300		1
DEL		4368897	4369037		3632439	3632578		1
DEL		4370496	4370541		3634037	3634080		2
Ins		4370584	4370589		3634123	3634129		1
DEL		4370685	4370704		3634225	3634242		2
DEL		4382474	4382571		3646184	3646278		3
Ins		4386349	4386404		3650058	3651312		1199
Ins		4386691	4386705		3651599	3651614		1
Ins		4386876	4386957		3651785	3651867		1
DEL		4388326	4397383		3653236	3653271		9022
DEL		4416525	4416532		3672411	3672417		1
Ins		4430901	4430943		3686786	3686838		10
DEL		4432498	4432499		3688393	3688376		1
Ins		4448064	4448073		3703941	3704107		157
Ins		4450417	4450392		3706449	3706592		143
DEL		4452472	4458401		3708672	3708850		5751
DEL		4467893	4467894		3718342	3718342		1
Ins		4468206	4468246		3718654	3720099		1405
Ins		4482349	4482430		3734202	3734371		88
DEL		4487181	4487182		3739122	3739122		1
Ins		4487893	4487894		3739833	3748821		8987
DEL		4488011	4492088		3748938	3748994		4021
DEL		4492128	4492433		3749034	3749123		216
DEL		4497956	4499345		3754646	3754667		1368
Ins		4500655	4500677		3755977	3756000		1
Ins		4510776	4510777		3767851	3767853		1
Ins		4515148	4515151		3772224	3772362		135
DEL		4517816	4523966		3775027	3775145		6032
Ins		4527972	4527973		3779151	3779164		12
DEL		4535928	4535930		3787119	3787120		1
Ins		4543683	4552027		3794873	3806196		2979
DEL		4552076	4552246		3806245	3806410		5
DEL		4571142	4572006		3825303	3825482		685
DEL		4628166	4629039		3839855	3839929		799
Ins		4630003	4630033		3840893	3840924		1
Ins		4637858	4637887		3848749	3848782		4
DEL		4637918	4641294		3848813	3848842		3347
DEL		4646824	4646825		3854372	3854372		1
DEL		4651869	4652370		3859416	3859409		501
DEL		4685369	4685491		3894683	3894804		1
Ins		4686091	4693629		3895404	3904944		2002
DEL		4698320	4705295		3909635	3909873		6737
Ins		4752890	4752920		3957467	3957538		41
DEL		4777822	4777843		3982214	3982226		9
DEL		4781578	4781580		3985961	3985945		2
Ins		4809355	4809356		4011068	4011070		1
DEL		4845720	4845721		4047791	4047791		1
Ins		4847309	4847314		4049379	4049387		3
Ins		4849440	4849578		4051513	4051690		39
Ins		4860084	4860103		4062308	4062328		1
DEL		4865039	4866188		4067264	4067568		845
Ins		4867004	4867137		4068384	4068588		71
Ins		4868303	4868346		4069754	4069798		1
DEL		4875483	4877531		4076935	4076936		2047
DEL		4877690	4877746		4077095	4077132		19
Ins		4878336	4878356		4077722	4077743		1
Ins		4889942	4889943		4089329	4089342		12
DEL		4891460	4893363		4090859	4091150		1612
Ins		4894569	4894570		4092356	4092541		184
Ins		4894663	4894664		4092634	4092727		92
Ins		4908682	4908686		4106745	4106750		1
DEL		4915624	4915771		4113688	4113740		95
DEL		4918530	4918531		4116499	4116499		1
DEL		4918810	4920338		4116778	4116869		1437
Ins		4960308	4960252		4151448	4151515		67
Ins		4960308	4960321		4151571	4151707		123
Ins		4988647	4988668		4177653	4177795		121
Ins		4999068	4999081		4188195	4188279		71
DEL		5038623	5083729		4228245	4228360		44991
Ins		5084598	5084620		4229229	4229383		132
Ins		5113587	5113600		4258427	4258470		30
DEL		5113669	5113808		4258539	4258677		1
DEL		5114344	5114411		4259213	4259279		1
Ins		5114478	5114654		4259346	4259523		1
DEL		5121627	5121644		4266496	4266512		1
Ins		5121767	5121811		4266635	4266688		9
DEL		5122009	5122019		4266886	4266895		1
Ins		5122371	5122415		4267247	4267292		1
DEL		5127248	5127249		4272125	4272125		1
Ins		5128561	5128568		4273437	4273445		1
Ins		5133057	5133058		4277934	4277936		1
DEL		5136301	5136302		4281179	4281177		1
DEL		5159439	5168844		4304777	4311943		2239
Ins		5169115	5169141		4312214	4312310		70
Ins		5177665	5177675		4320833	4320851		8
DEL		5181550	5181555		4325125	4325129		1
DEL		5200079	5200080		4343653	4343653		1
DEL		5214817	5214858		4358390	4358430		1
Ins		5228873	5228889		4372455	4372631		160
Ins		5232017	5232018		4375759	4375761		1
Ins		5239583	5239768		4383326	4384066		555
DEL		5254332	5254333		4398630	4398630		1
DEL		5262823	5262838		4407120	4407134		1
Ins		5278173	5278174		4422469	4422471		1
Ins		5289979	5289995		4432528	4432555		11
DEL		5295276	5295277		4437836	4437820		1
DEL		5314966	5314992		4457509	4457509		26
Ins		5331498	5331546		4473983	4474049		18
Ins		5331577	5331775		4474080	4474296		18
Ins		5332292	5332815		4474813	4475341		5
Ins		5334372	5334538		4476898	4477163		99
Ins		5336327	5336328		4478952	4478954		1
DEL		5339780	5339847		4482406	4482375		67
DEL		5339897	5339943		4482425	4482375		46
Ins		5345692	5345800		4488124	4493229		4997
DEL		5347083	5357294		4494512	4494487		10211
Ins		5359536	5359728		4534436	4536188		1560
Ins		5390813	5390819		1293758	1293765		1
Ins		5390870	5391067		1293816	1294101		88
DEL		5391176	5391186		1294210	1294219		1
Ins		5391257	5391306		1294290	1294407		68
Ins		5394540	5394548		4537655	4537664		1
DEL		5395384	5395385		4538500	4538500		1
Ins		5397562	5397563		4540677	4540679		1
Ins		5397646	5397652		4540762	4540784		16
Ins		5404728	5404741		4547860	4547942		69
Ins		5415929	5415947		4559130	4559149		1
DEL		5416282	5422993		4559484	4560602		5593
DEL		5423037	5426865		4560646	4561763		2711
Ins		5429477	5429583		4564375	4564490		9
Ins		5431700	5431719		4566607	4566637		11
Ins		5432069	5432092		4566987	4567011		1
DEL		5432850	5432851		4567769	4567745		1
DEL		5432891	5432918		4567785	4567800		12
Ins		5433149	5433298		4568031	4568181		1
Ins		5435058	5437377		4569941	4577608		5348
Ins		5437752	5445571		4577983	4585930		128
DEL		5449125	5449978		4589484	4589651		686
DEL		5451565	5451566		4591238	4591230		1
Ins		5455369	5455370		4595033	4595035		1
DEL		5461406	5461545		4601071	4601208		2
Ins		5464436	5464437		4604099	4604336		236
Ins		5464642	5464664		4604541	4604641		78
Ins		5472196	5472346		4612173	4612324		1
Ins		5472421	5472422		4612399	4612602		202
Ins		5473656	5473677		4613836	4613858		1
Ins		5476176	5476177		4616357	4616359		1
Ins		5479607	5479928		4619789	4621153		1043
