# Supplementary material for: Chaos game representation for comparison of whole genomes
Source: BMC Bioinformatics. 2006 May 5;7:243. doi: 10.1186/1471-2105-7-243 (PMC1482720; doi:10.1186/1471-2105-7-243)
Supplement: Additional File 3 — Text file showing matching segments in forward strands of both genomes of E.coli K12 and E.coli O157:H7. [file 1471-2105-7-243-S3.txt]

List of Alignments, in ascending order of SequenceA
Order(A)	StartA	EndA		Order(B)	StartB	EndB		Length
0		0	228		0		0	228		228
1		242	317		1		224	299		75
2		318	15394		2		301	15377		15076
3		15395	18462		3		16727	19794		3067
4		24968	25707		8		20563	21302		739
5		25715	30126		9		21304	25715		4411
6		30179	38484		11		25805	34110		8305
7		38485	39068		12		34112	34695		583
8		39099	39136		1040		3080777	3080814		37
9		39172	46517		13		34766	42111		7345
10		46584	50216		14		42171	45803		3632
11		50217	54724		15		45803	50310		4507
12		55372	63960		16		50397	58985		8588
13		64085	64116		17		59139	59170		31
14		64157	68347		18		59225	63415		4190
15		68348	71613		20		63417	66682		3265
16		71506	71573		21		66745	66812		67
17		71592	71640		19		66576	66624		48
18		71641	76953		22		66795	72107		5312
19		77000	80463		23		72181	75644		3463
20		81526	81578		24		75698	75750		52
21		81844	81908		25		76016	76080		64
22		81963	83380		26		76135	77552		1417
23		83491	83618		27		78884	79011		127
24		83682	88610		28		79075	84003		4928
25		88611	88683		29		84005	84077		72
26		88718	116027		30		84113	111422		27309
27		116037	132223		31		111548	127734		16186
28		132253	152193		33		127881	147821		19940
29		134154	134195		32		129686	129727		41
30		143068	143102		160		430189	430223		34
31		152345	152407		1038		3069312	3069374		62
32		152345	152407		332		802564	802626		62
33		152345	152407		243		596222	596284		62
34		152526	154204		34		147935	149613		1678
35		161865	177766		35		157543	173444		15901
36		177798	188434		37		173599	184235		10636
37		188572	196115		38		185086	192629		7543
38		196116	203762		39		192772	200418		7646
39		203763	216938		40		200420	213595		13175
40		216999	218564		41		213655	215220		1565
41		218565	220349		43		215233	217017		1784
42		220350	222156		44		217019	218825		1806
43		222157	226867		45		218827	223537		4710
44		226826	226867		1351		4205897	4205938		41
45		226868	226943		46		223537	223612		75
46		226944	227244		1353		4206012	4206312		300
47		227246	228137		51		223915	224806		891
48		228138	228662		1334		4165718	4166242		524
49		228663	229224		1281		4035115	4035676		561
50		229019	229224		1335		4166593	4166798		205
51		229019	229224		1250		3941656	3941861		205
52		229230	229733		57		225899	226402		503
53		229444	230033		1362		4208420	4209009		589
54		229444	230033		1340		4167018	4167607		589
55		229444	230261		1284		4035896	4036713		817
56		229640	230033		1252		3942277	3942670		393
57		230267	230811		58		226937	227481		544
58		230822	231298		1257		3943460	3943936		476
59		231299	232031		1342		4168874	4169606		732
60		232032	235288		63		228703	231959		3256
61		235529	240610		64		231979	237060		5081
62		240611	241539		65		237060	237988		928
63		267253	267291		178		522660	522698		38
64		267406	267454		179		522813	522861		48
65		269279	269355		574		1525925	1526001		76
66		269878	269923		578		1526539	1526584		45
67		269878	269923		187		525285	525330		45
68		270125	270179		580		1526786	1526840		54
69		270125	270179		189		525532	525586		54
70		270751	270782		196		527369	527400		31
71		272637	272715		309		737300	737378		78
72		272720	272760		299		735736	735776		40
73		272761	272802		1151		3622510	3622551		41
74		272826	273766		1155		3622575	3623515		940
75		273133	273242		591		1530321	1530430		109
76		273133	273174		304		736529	736570		41
77		273325	273375		593		1530513	1530563		50
78		273325	273375		306		736721	736771		50
79		273483	273552		597		1530671	1530740		69
80		273483	273527		308		736879	736923		44
81		273767	273798		600		1530955	1530986		31
82		274127	274503		581		1526538	1526914		376
83		274127	274503		190		525284	525660		376
84		274652	274727		583		1527063	1527138		75
85		274652	274727		192		525809	525884		75
86		274803	274865		194		525960	526022		62
87		274866	275681		586		1527277	1528092		815
88		275682	276180		587		1528094	1528592		498
89		276181	276931		588		1528594	1529344		750
90		276932	277249		589		1529346	1529663		317
91		277492	282203		66		239424	244135		4711
92		282245	282513		68		244278	244546		268
93		282592	282693		69		244625	244726		101
94		282745	284170		70		244778	246203		1425
95		284183	286106		71		246218	248141		1923
96		285477	285513		67		244183	244219		36
97		286115	286156		72		248244	248285		41
98		286165	286206		154		410349	410390		41
99		286261	291174		73		248375	253288		4913
100		291175	300058		75		253288	262171		8883
101		304900	304934		436		1206948	1206982		34
102		305735	305776		908		2468847	2468888		41
103		305931	306132		909		2469043	2469244		201
104		306807	307074		437		1208824	1209091		267
105		307237	307364		438		1209254	1209381		127
106		310472	310531		237		585153	585212		59
107		310597	310643		90		296432	296478		46
108		310597	310643		74		262124	262170		46
109		323539	323582		91		296488	296531		43
110		323611	323993		92		296560	296942		382
111		330157	345249		94		296973	312065		15092
112		344380	344660		93		311195	311475		280
113		345324	345355		95		312139	312170		31
114		347816	347938		96		312181	312303		122
115		347939	348040		97		312305	312406		101
116		348041	348650		98		312408	313017		609
117		353378	353602		99		313029	313253		224
118		353642	354805		100		313292	314455		1163
119		358590	359425		101		315788	316623		835
120		360015	360059		102		316626	316670		44
121		360168	360300		103		316679	316811		132
122		360323	368073		105		316833	324583		7750
123		363893	364267		104		320402	320776		374
124		368127	368164		106		324639	324676		37
125		373185	373219		107		324746	324780		34
126		373258	373301		108		324818	324861		43
127		373351	373392		109		324911	324952		41
128		373430	379199		110		324990	330759		5769
129		383992	384039		111		331728	331775		47
130		384169	385354		112		331905	333090		1185
131		385355	386416		113		333092	334153		1061
132		386432	391429		118		334159	339156		4997
133		391343	391383		1321		4125971	4126011		40
134		391395	391429		119		339215	339249		34
135		391395	391429		114		339029	339063		34
136		391437	391572		117		338978	339113		135
137		391580	391664		117		339029	339113		84
138		391673	394157		121		339307	341791		2484
139		394778	394815		122		341836	341873		37
140		399421	401875		123		341949	344403		2454
141		401876	406221		124		344401	348746		4345
142		406292	406342		126		349096	349146		50
143		406292	406342		125		349003	349053		50
144		406343	411005		127		349152	353814		4662
145		411105	411136		137		361109	361140		31
146		411387	411418		137		361109	361140		31
147		411574	411605		137		361109	361140		31
148		411668	411699		137		361109	361140		31
149		411709	411740		1188		3706341	3706372		31
150		411709	411740		788		2116486	2116517		31
151		411741	414407		128		353986	356652		2666
152		414498	414539		132		356933	356974		41
153		414498	414539		130		356733	356774		41
154		414601	415468		133		357050	357917		867
155		415490	424355		138		357938	366803		8865
156		426212	433557		139		366836	374181		7345
157		433558	435547		140		374584	376573		1989
158		435589	435625		142		376716	376752		36
159		435589	435625		141		376616	376652		36
160		435627	436507		143		376752	377632		880
161		436528	438059		144		377654	379185		1531
162		439180	439216		77		278021	278057		36
163		439258	439291		78		278099	278132		33
164		446195	450892		145		384417	389114		4697
165		451120	451153		146		389340	389373		33
166		451192	451336		147		389412	389556		144
167		453096	453127		148		392541	392572		31
168		453189	468373		149		392634	407818		15184
169		470342	470525		150		407853	408036		183
170		470590	470669		151		408101	408180		79
171		471060	471091		152		408199	408230		31
172		471101	473197		153		408239	410335		2096
173		473198	473257		155		410438	410497		59
174		473279	475284		156		410519	412524		2005
175		475285	486299		157		412528	423542		11014
176		487971	489727		158		423565	425321		1756
177		489728	494105		159		425323	429700		4377
178		494792	501354		161		429761	436323		6562
179		503386	504326		162		436432	437372		940
180		504328	522540		163		437499	455711		18212
181		522541	530431		164		455713	463603		7890
182		530442	534325		165		463602	467485		3883
183		534326	541865		166		467487	475026		7539
184		542042	555962		167		475201	489121		13920
185		556034	556396		168		489363	489725		362
186		556509	563714		169		489838	497043		7205
187		563767	569162		171		497200	502595		5395
188		569163	574389		172		502597	507823		5226
189		574390	579558		175		507925	513093		5168
190		605108	605555		176		513169	513616		447
191		608225	617001		177		513652	522428		8776
192		617002	617798		181		522430	523226		796
193		617889	619564		183		523308	524983		1675
194		618951	618989		1143		3619088	3619126		38
195		619668	619704		576		1526356	1526392		36
196		619668	619704		185		525102	525138		36
197		619851	620075		579		1526539	1526763		224
198		619851	620075		188		525285	525509		224
199		620208	620241		582		1526896	1526929		33
200		620208	620241		191		525642	525675		33
201		620356	620612		584		1527044	1527300		256
202		620356	620502		193		525790	525936		146
203		620619	621640		197		527249	528270		1021
204		621641	629152		198		528272	535783		7511
205		629165	631612		199		535795	538242		2447
206		631613	641115		200		538329	547831		9502
207		641116	643840		201		547831	550555		2724
208		643893	643924		202		550668	550699		31
209		643925	643963		1369		4216457	4216495		38
210		644002	653625		204		550773	560396		9623
211		653645	654771		205		560410	561536		1126
212		654772	657212		206		561536	563976		2440
213		657213	664476		238		585279	592542		7263
214		676005	676067		239		592568	592630		62
215		676134	676211		240		592697	592774		77
216		676253	676322		241		592816	592885		69
217		676352	679631		242		592915	596194		3279
218		679660	682080		244		596348	598768		2420
219		682135	685894		245		598829	602588		3759
220		685895	689986		246		602602	606693		4091
221		689997	690075		247		606716	606794		78
222		690095	690289		248		606815	607009		194
223		690309	690499		249		607030	607220		190
224		690500	690590		251		608570	608660		90
225		690642	691007		250		606860	607225		365
226		691009	706173		252		608576	623740		15164
227		706214	713445		253		623967	631198		7231
228		713479	719165		254		631233	636919		5686
229		719166	720977		255		636919	638730		1811
230		720999	733306		256		638868	651175		12307
231		733307	739583		257		651175	657451		6276
232		739584	742771		258		657451	660638		3187
233		742772	742822		259		660638	660688		50
234		742844	745349		260		660710	663215		2505
235		745350	756163		261		663215	674028		10813
236		756186	757920		262		674050	675784		1734
237		757967	769173		263		675830	687036		11206
238		769206	776789		264		688268	695851		7583
239		776812	777208		265		695873	696269		396
240		777209	779461		266		696269	698521		2252
241		779580	787962		267		698780	707162		8382
242		787965	788307		268		707164	707506		342
243		788321	788791		269		707519	707989		470
244		788809	795228		270		708008	714427		6419
245		795235	795268		271		714433	714466		33
246		795278	798510		272		716168	719400		3232
247		799500	799634		273		720296	720430		134
248		799701	799772		274		720497	720568		71
249		799815	808006		275		720611	728802		8191
250		808025	808423		1203		3760222	3760620		398
251		808424	808960		279		729221	729757		536
252		808961	809158		1206		3761158	3761355		197
253		808961	809158		1139		3618167	3618364		197
254		809159	809482		282		729956	730279		323
255		809483	809684		1209		3761680	3761881		201
256		809483	809684		1142		3618689	3618890		201
257		809685	810229		285		730482	731026		544
258		810083	810157		1212		3762280	3762354		74
259		810083	810157		1146		3619289	3619363		74
260		810234	811652		1215		3762431	3763849		1418
261		810234	810957		1149		3619440	3620163		723
262		810425	810694		288		731222	731491		269
263		810958	811028		294		733626	733696		70
264		811383	811414		291		732180	732211		31
265		811486	812220		297		734154	734888		734
266		811653	811713		1216		3765603	3765663		60
267		812222	812733		298		734889	735400		511
268		814240	814488		310		737193	737441		248
269		814419	815476		1155		3622458	3623515		1057
270		814843	814952		591		1530321	1530430		109
271		814843	814884		304		736529	736570		41
272		815035	815085		593		1530513	1530563		50
273		815035	815085		306		736721	736771		50
274		815193	815262		597		1530671	1530740		69
275		815193	815237		308		736879	736923		44
276		815477	815508		600		1530955	1530986		31
277		815693	826375		313		738270	748952		10682
278		826821	826855		314		749395	749429		34
279		829905	839413		315		752483	761991		9508
280		839428	841611		316		762187	764370		2183
281		855743	855781		317		770464	770502		38
282		855889	861468		318		770606	776185		5579
283		861469	865033		319		776267	779831		3564
284		865034	865222		320		779932	780120		188
285		865084	865134		322		780285	780335		50
286		865223	865479		323		780219	780475		256
287		865480	865514		321		780172	780206		34
288		865570	865650		324		780566	780646		80
289		865651	865715		325		781011	781075		64
290		865819	870651		326		781178	786010		4832
291		870658	870695		327		786010	786047		37
292		870696	870734		328		786047	786085		38
293		870756	870803		329		786107	786154		47
294		870850	876103		330		786201	791454		5253
295		876278	876340		331		791628	791690		62
296		876383	889690		333		791733	805040		13307
297		889691	891103		335		805134	806546		1412
298		894652	894954		208		565297	565599		302
299		901960	902022		213		576775	576837		62
300		902118	902201		214		576933	577016		83
301		902262	902330		215		577077	577145		68
302		902362	902513		216		577177	577328		151
303		902580	902611		523		1421269	1421300		31
304		902711	902744		529		1421400	1421433		33
305		902711	902744		221		577526	577559		33
306		922438	922497		534		1425449	1425508		59
307		922611	922647		539		1426822	1426858		36
308		922748	922789		541		1426959	1427000		41
309		922810	922848		542		1427026	1427064		38
310		923083	923169		547		1427296	1427382		86
311		929692	937890		336		806549	814747		8198
312		938002	938615		337		814860	815473		613
313		938811	942109		338		815669	818967		3298
314		942110	942924		339		818969	819783		814
315		942990	943039		340		819847	819896		49
316		943148	954443		341		820004	831299		11295
317		954444	954478		342		831297	831331		34
318		954537	954606		343		831390	831459		69
319		957414	962899		346		832197	837682		5485
320		962971	963069		347		837752	837850		98
321		963079	970038		348		837851	844810		6959
322		970116	971494		349		845032	846410		1378
323		971495	979110		350		846412	854027		7615
324		979117	981910		351		854035	856828		2793
325		981960	986287		352		856951	861278		4327
326		986305	988581		353		861297	863573		2276
327		988619	988653		170		500666	500700		34
328		988684	988865		354		863573	863754		181
329		988922	988955		355		863811	863844		33
330		988987	1000977		356		863876	875866		11990
331		1001991	1005981		357		875926	879916		3990
332		1005982	1024921		358		879918	898857		18939
333		1028476	1028553		359		899102	899179		77
334		1028723	1028856		360		899349	899482		133
335		1028900	1029000		361		899526	899626		100
336		1029092	1029123		362		899718	899749		31
337		1029148	1029261		363		899774	899887		113
338		1029287	1029435		364		899912	900060		148
339		1029436	1032787		365		900062	903413		3351
340		1035686	1035813		366		903797	903924		127
341		1035897	1045955		367		904008	914066		10058
342		1045992	1046070		368		914102	914180		78
343		1046177	1046233		854		2227210	2227266		56
344		1046290	1046321		855		2227324	2227355		31
345		1046322	1046363		412		1080165	1080206		41
346		1046448	1056672		370		914596	924820		10224
347		1056783	1066659		373		924929	934805		9876
348		1066548	1066581		372		934733	934766		33
349		1066660	1066693		371		934689	934722		33
350		1066743	1068307		374		934850	936414		1564
351		1068336	1076010		375		936447	944121		7674
352		1076012	1076896		376		944122	945006		884
353		1076903	1079868		377		945012	947977		2965
354		1079929	1093754		378		949509	963334		13825
355		1093755	1113944		379		963336	983525		20189
356		1113952	1124305		382		983704	994057		10353
357		1116839	1117010		381		986590	986761		171
358		1124351	1124400		383		994102	994151		49
359		1124437	1129144		384		994188	998895		4707
360		1129174	1132364		385		998926	1002116		3190
361		1132365	1133859		386		1002116	1003610		1494
362		1133860	1161154		387		1003612	1030906		27294
363		1163612	1163650		504		1414007	1414045		38
364		1165691	1165722		505		1416396	1416427		31
365		1167247	1167347		508		1417540	1417640		100
366		1172175	1172206		521		1421183	1421214		31
367		1185424	1185462		647		1638025	1638063		38
368		1186693	1186973		229		579631	579911		280
369		1207081	1207292		538		1425412	1425623		211
370		1207306	1207591		545		1426837	1427122		285
371		1207681	1207875		549		1427212	1427406		194
372		1210738	1210988		388		1030840	1031090		250
373		1211013	1219812		389		1031116	1039915		8799
374		1219813	1221142		390		1039910	1041239		1329
375		1221152	1228898		391		1041244	1048990		7746
376		1228899	1229162		392		1049768	1050031		263
377		1229277	1230435		393		1050146	1051304		1158
378		1230436	1240799		394		1051306	1061669		10363
379		1240887	1242264		395		1061755	1063132		1377
380		1242276	1242329		396		1063145	1063198		53
381		1242392	1242528		397		1063264	1063400		136
382		1242667	1242718		398		1063539	1063590		51
383		1242759	1242845		399		1063631	1063717		86
384		1242897	1242964		400		1063766	1063833		67
385		1243134	1243222		401		1064003	1064091		88
386		1243316	1243352		402		1064184	1064220		36
387		1243417	1243586		403		1064285	1064454		169
388		1243652	1243709		404		1064520	1064577		57
389		1243731	1243823		405		1064599	1064691		92
390		1243844	1246017		406		1064714	1066887		2173
391		1251812	1252117		208		565294	565599		305
392		1274563	1274596		528		1421373	1421406		33
393		1274563	1274596		220		577499	577532		33
394		1274742	1274780		533		1421549	1421587		38
395		1274742	1275371		226		577675	578304		629
396		1305336	1305445		659		1643202	1643311		109
397		1308718	1309102		407		1066880	1067264		384
398		1309103	1309216		408		1067266	1067379		113
399		1309217	1309276		409		1067446	1067505		59
400		1309300	1321626		411		1067703	1080029		12326
401		1324178	1324411		413		1080450	1080683		233
402		1324412	1327607		414		1080683	1083878		3195
403		1327713	1337195		416		1083985	1093467		9482
404		1368936	1370468		417		1094725	1096257		1532
405		1381644	1381889		1447		4506107	4506352		245
406		1384331	1384688		1451		4506344	4506701		357
407		1395669	1395716		84		279288	279335		47
408		1395717	1396044		1452		4506703	4507030		327
409		1427704	1427774		718		1976545	1976615		70
410		1427704	1427738		85		289876	289910		34
411		1427704	1427738		79		278405	278439		34
412		1427704	1427774		4		19814	19884		70
413		1427856	1427914		719		1976697	1976755		58
414		1427856	1427914		86		290028	290086		58
415		1427856	1427914		80		278557	278615		58
416		1427856	1427914		5		19966	20024		58
417		1428108	1428242		720		1976949	1977083		134
418		1428108	1428242		6		20218	20352		134
419		1428206	1428242		87		290378	290414		36
420		1428206	1428242		81		278907	278943		36
421		1428296	1428349		88		290468	290521		53
422		1428296	1428349		82		278997	279050		53
423		1428414	1428448		721		1977255	1977289		34
424		1428414	1428448		89		290586	290620		34
425		1428414	1428448		83		279115	279149		34
426		1428414	1428448		7		20524	20558		34
427		1443224	1443401		763		2068681	2068858		177
428		1443466	1443779		764		2068923	2069236		313
429		1444102	1444133		765		2069513	2069544		31
430		1444135	1444195		766		2069548	2069608		60
431		1444354	1444417		767		2069767	2069830		63
432		1446028	1446961		768		2071711	2072644		933
433		1453282	1453935		769		2074371	2075024		653
434		1454255	1454388		770		2075255	2075388		133
435		1454655	1454933		774		2075691	2075969		278
436		1454943	1454976		775		2075967	2076000		33
437		1455597	1455628		777		2076253	2076284		31
438		1456703	1462876		418		1096786	1102959		6173
439		1462877	1463670		419		1102961	1103754		793
440		1463818	1463877		420		1103899	1103958		59
441		1463998	1468187		421		1104079	1108268		4189
442		1468188	1480367		422		1108270	1120449		12179
443		1480368	1492371		423		1120447	1132450		12003
444		1492490	1493702		424		1132572	1133784		1212
445		1493814	1500273		426		1133930	1140389		6459
446		1500274	1505007		427		1140391	1145124		4733
447		1505028	1520729		428		1145156	1160857		15701
448		1520746	1526539		429		1160862	1166655		5793
449		1526599	1528525		430		1166698	1168624		1926
450		1528535	1539462		431		1168633	1179560		10927
451		1539477	1539510		943		2652989	2653022		33
452		1539539	1541472		432		1180923	1182856		1933
453		1544650	1544700		509		1417775	1417825		50
454		1544864	1544967		510		1417989	1418092		103
455		1545084	1545148		511		1418209	1418273		64
456		1545246	1545376		512		1418370	1418500		130
457		1545550	1545581		513		1418686	1418717		31
458		1560068	1560101		528		1421373	1421406		33
459		1560068	1560101		220		577499	577532		33
460		1586032	1587332		558		1465931	1467231		1300
461		1586247	1587332		1023		2994595	2995680		1085
462		1586247	1587366		761		2067177	2068296		1119
463		1589907	1594570		433		1182868	1187531		4663
464		1610035	1618085		435		1187533	1195583		8050
465		1612251	1612331		434		1189748	1189828		80
466		1617938	1618040		439		1210640	1210742		102
467		1618103	1618150		440		1210805	1210852		47
468		1620894	1621281		209		565598	565985		387
469		1621290	1621906		210		567255	567871		616
470		1622020	1623663		211		567995	569638		1643
471		1624261	1625559		212		571772	573070		1298
472		1627418	1627498		524		1421267	1421347		80
473		1627499	1627600		222		577474	577575		101
474		1627602	1627674		530		1421451	1421523		72
475		1627675	1628295		225		577650	578270		620
476		1628316	1630909		230		578290	580883		2593
477		1649052	1649244		535		1425410	1425602		192
478		1649278	1649564		545		1426836	1427122		286
479		1649654	1650937		550		1427212	1428495		1283
480		1651791	1652092		551		1429787	1430088		301
481		1652292	1652806		553		1430297	1430811		514
482		1652807	1652992		233		581113	581298		185
483		1655825	1656493		234		581358	582026		668
484		1656495	1656744		235		582026	582275		249
485		1661182	1662198		236		583908	584924		1016
486		1665047	1665137		441		1222784	1222874		90
487		1665165	1669091		442		1222901	1226827		3926
488		1669092	1676334		443		1226829	1234071		7242
489		1676335	1678764		444		1234071	1236500		2429
490		1678765	1681336		445		1236468	1239039		2571
491		1681358	1681505		446		1239060	1239207		147
492		1681510	1681697		447		1239211	1239398		187
493		1681834	1683685		448		1239530	1241381		1851
494		1683686	1685463		449		1241381	1243158		1777
495		1686773	1687895		450		1243155	1244277		1122
496		1694691	1696092		451		1244958	1246359		1401
497		1696093	1700127		452		1246373	1250407		4034
498		1700128	1702247		453		1253544	1255663		2119
499		1702351	1715758		456		1255692	1269099		13407
500		1714988	1715070		458		1269400	1269482		82
501		1714988	1715070		455		1268865	1268947		82
502		1714988	1715205		454		1268330	1268547		217
503		1715759	1715923		457		1269106	1269270		164
504		1715924	1717825		459		1269805	1271706		1901
505		1717847	1719095		460		1271725	1272973		1248
506		1719107	1724694		461		1272984	1278571		5587
507		1724698	1732225		462		1278698	1286225		7527
508		1732082	1732196		463		1286260	1286374		114
509		1732264	1738477		464		1286442	1292655		6213
510		1738478	1739265		465		1292657	1293444		787
511		1739279	1739442		466		1293459	1293622		163
512		1739448	1753338		472		1294628	1308518		13890
513		1753347	1757483		473		1308526	1312662		4136
514		1759641	1759675		502		1413712	1413746		34
515		1759696	1759742		503		1413767	1413813		46
516		1762037	1762096		506		1416386	1416445		59
517		1766681	1766712		517		1420832	1420863		31
518		1766765	1766813		518		1420916	1420964		48
519		1766839	1766883		519		1421002	1421046		44
520		1766941	1766991		520		1421104	1421154		50
521		1779012	1779045		528		1421373	1421406		33
522		1779012	1779045		220		577499	577532		33
523		1779191	1779229		533		1421549	1421587		38
524		1779191	1779229		224		577675	577713		38
525		1779811	1779880		228		579579	579648		69
526		1798421	1798593		538		1425451	1425623		172
527		1798606	1798693		540		1426836	1426923		87
528		1799153	1799207		546		1427296	1427350		54
529		1815558	1826583		474		1312562	1323587		11025
530		1826593	1827316		475		1323897	1324620		723
531		1827319	1827420		476		1324635	1324736		101
532		1827424	1828402		477		1324738	1325716		978
533		1828438	1828475		478		1325755	1325792		37
534		1828581	1842438		479		1325898	1339755		13857
535		1842446	1847609		480		1339764	1344927		5163
536		1847624	1851851		481		1344943	1349170		4227
537		1859770	1870445		482		1349861	1360536		10675
538		1870447	1874615		483		1360663	1364831		4168
539		1874674	1877852		484		1364879	1368057		3178
540		1877853	1877999		485		1368060	1368206		146
541		1878018	1878362		486		1368226	1368570		344
542		1878384	1878499		487		1368593	1368708		115
543		1878585	1878809		488		1368794	1369018		224
544		1878900	1878961		489		1369109	1369170		61
545		1879013	1879054		490		1369222	1369263		41
546		1879109	1879159		491		1369318	1369368		50
547		1879185	1883847		492		1369394	1374056		4662
548		1883855	1889586		493		1374065	1379796		5731
549		1889587	1891887		494		1379796	1382096		2300
550		1891893	1892027		495		1382103	1382237		134
551		1892284	1898531		496		1382494	1388741		6247
552		1899243	1899325		497		1388788	1388870		82
553		1900258	1902460		498		1388923	1391125		2202
554		1902505	1905396		499		1391171	1394062		2891
555		1905397	1909165		500		1395262	1399030		3768
556		1910475	1923408		501		1399027	1411960		12933
557		1923409	1929084		507		1411962	1417637		5675
558		1929958	1930001		514		1418701	1418744		43
559		1930041	1930154		515		1418784	1418897		113
560		1930209	1930359		516		1418952	1419102		150
561		1931020	1932477		522		1419767	1421224		1457
562		1946310	1946343		528		1421373	1421406		33
563		1946310	1946343		220		577499	577532		33
564		1946489	1946527		533		1421549	1421587		38
565		1946489	1946527		224		577675	577713		38
566		1947109	1947178		228		579579	579648		69
567		1967966	1968180		538		1425409	1425623		214
568		1968193	1968479		545		1426836	1427122		286
569		1968569	1968763		549		1427212	1427406		194
570		1972479	1972609		554		1432979	1433109		130
571		1972610	1974044		555		1433111	1434545		1434
572		1974045	1974724		556		1434566	1435245		679
573		1974725	1983601		557		1435247	1444123		8876
574		1988699	1988754		560		1470903	1470958		55
575		1989463	1989884		561		1471667	1472088		421
576		1989978	1990947		562		1472170	1473139		969
577		1990949	1990980		563		1473140	1473171		31
578		1991035	1998055		564		1473226	1480246		7020
579		1998129	2002849		565		1480323	1485043		4720
580		2004671	2007471		566		1485187	1487987		2800
581		2007472	2019777		567		1487987	1500292		12305
582		2019778	2019867		568		1500292	1500381		89
583		2019870	2020669		569		1500383	1501182		799
584		2020670	2040148		571		1502931	1522409		19478
585		2040210	2043179		572		1522469	1525438		2969
586		2043180	2043664		573		1525438	1525922		484
587		2045912	2046654		181		522484	523226		742
588		2046745	2048420		183		523308	524983		1675
589		2048524	2048560		576		1526356	1526392		36
590		2048524	2048560		185		525102	525138		36
591		2048659	2049474		585		1526491	1527306		815
592		2048707	2048751		577		1526539	1526583		44
593		2048707	2048751		186		525285	525329		44
594		2049514	2049555		195		526092	526133		41
595		2050908	2051244		311		737194	737530		336
596		2050908	2050958		301		735928	735978		50
597		2050959	2051003		1150		3622331	3622375		44
598		2051207	2051830		1152		3622579	3623202		623
599		2051207	2051244		302		736226	736263		37
600		2051207	2051244		300		735846	735883		37
601		2051702	2051830		594		1530513	1530641		128
602		2051885	2051939		595		1530671	1530725		54
603		2051954	2052167		1155		3623302	3623515		213
604		2052168	2052199		600		1530955	1530986		31
605		2052233	2052498		601		1531021	1531286		265
606		2052512	2053925		602		1531299	1532712		1413
607		2053926	2063608		603		1532714	1542396		9682
608		2063622	2063726		604		1542422	1542526		104
609		2063779	2063939		605		1542579	1542739		160
610		2064257	2064663		606		1543056	1543462		406
611		2065305	2065621		607		1543451	1543767		316
612		2067173	2067654		608		1543774	1544255		481
613		2067712	2073610		609		1544314	1550212		5898
614		2073532	2073610		610		1550312	1550390		78
615		2073648	2082131		611		1550429	1558912		8483
616		2082132	2085750		612		1558914	1562532		3618
617		2085753	2088605		613		1562545	1565397		2852
618		2088706	2093398		616		1565485	1570177		4692
619		2092186	2093010		1181		3664499	3665323		824
620		2093464	2104112		617		1570244	1580892		10648
621		2104144	2104953		618		1580922	1581731		809
622		2104954	2105001		619		1581733	1581780		47
623		2105026	2108994		620		1581805	1585773		3968
624		2108995	2111324		621		1585773	1588102		2329
625		2114603	2114925		622		1588101	1588423		322
626		2114950	2115068		623		1588447	1588565		118
627		2115287	2115330		624		1588771	1588814		43
628		2115451	2116464		625		1588929	1589942		1013
629		2116466	2116506		626		1590562	1590602		40
630		2116534	2118015		627		1590643	1592124		1481
631		2118068	2133130		628		1592170	1607232		15062
632		2133139	2135804		629		1607250	1609915		2665
633		2136302	2141239		630		1609915	1614852		4937
634		2141305	2146761		631		1614917	1620373		5456
635		2148460	2151208		632		1620589	1623337		2748
636		2151213	2155343		633		1623341	1627471		4130
637		2155385	2158187		634		1627512	1630314		2802
638		2181541	2181814		636		1633861	1634134		273
639		2182213	2182264		637		1634535	1634586		51
640		2182333	2182396		639		1634655	1634718		63
641		2182465	2182545		641		1634787	1634867		80
642		2185160	2185197		643		1637710	1637747		37
643		2185261	2185326		646		1637811	1637876		65
644		2185474	2185523		651		1638024	1638073		49
645		2192680	2192714		653		1641957	1641991		34
646		2193970	2194079		659		1643202	1643311		109
647		2200171	2200202		660		1646609	1646640		31
648		2201193	2201233		661		1647153	1647193		40
649		2201299	2201766		666		1647261	1647728		467
650		2203466	2203525		671		1650284	1650343		59
651		2203571	2203664		672		1650389	1650482		93
652		2203759	2203795		673		1650577	1650613		36
653		2203849	2203900		674		1650667	1650718		51
654		2236123	2236160		643		1637710	1637747		37
655		2236224	2236289		646		1637811	1637876		65
656		2236437	2236486		651		1638024	1638073		49
657		2243410	2243669		659		1643052	1643311		259
658		2250111	2250575		662		1646848	1647312		464
659		2250590	2252131		669		1647326	1648867		1541
660		2254329	2254843		670		1649586	1650100		514
661		2254858	2264960		675		1653079	1663181		10102
662		2264998	2272245		676		1663220	1670467		7247
663		2272246	2291069		677		1670469	1689292		18823
664		2291170	2291444		678		1689574	1689848		274
665		2291456	2294999		679		1689861	1693404		3543
666		2295007	2296821		680		1693410	1695224		1814
667		2296890	2302852		681		1695285	1701247		5962
668		2302882	2308347		683		1701275	1706740		5465
669		2308316	2308347		685		1706805	1706836		31
670		2308348	2319359		686		1706645	1717656		11011
671		2308488	2308621		684		1706689	1706822		133
672		2308584	2308621		682		1706689	1706726		37
673		2319360	2333968		687		1717658	1732266		14608
674		2333999	2335704		688		1732296	1734001		1705
675		2335763	2364556		690		1734076	1762869		28793
676		2354319	2357415		689		1752631	1755727		3096
677		2364557	2375176		691		1762869	1773488		10619
678		2375213	2398746		692		1773523	1797056		23533
679		2398837	2402648		693		1797148	1800959		3811
680		2402665	2402767		694		1800977	1801079		102
681		2402822	2403246		695		1801134	1801558		424
682		2403254	2404720		696		1801567	1803033		1466
683		2404742	2412143		697		1803052	1810453		7401
684		2412144	2415833		698		1810455	1814144		3689
685		2416238	2418053		700		1814751	1816566		1815
686		2418054	2421370		701		1816566	1819882		3316
687		2421371	2425286		702		1819882	1823797		3915
688		2425287	2450195		703		1823799	1848707		24908
689		2451112	2454182		704		1848833	1851903		3070
690		2455491	2455595		705		1851899	1852003		104
691		2455614	2457954		706		1852021	1854361		2340
692		2457959	2466325		707		1854381	1862747		8366
693		2466380	2466427		708		1862799	1862846		47
694		2466459	2480956		709		1862878	1877375		14497
695		2480957	2484754		710		1877377	1881174		3797
696		2484978	2510732		712		1881173	1906927		25754
697		2507442	2509593		711		1903636	1905787		2151
698		2510733	2522034		713		1906927	1918228		11301
699		2522046	2522093		714		1918239	1918286		47
700		2522127	2546135		715		1918320	1942328		24008
701		2546256	2574708		716		1942350	1970802		28452
702		2574709	2580421		717		1970805	1976517		5712
703		2580422	2593020		724		1977294	1989892		12598
704		2588698	2589246		722		1985569	1986117		548
705		2590393	2590643		723		1987266	1987516		250
706		2604667	2604866		552		1430479	1430678		199
707		2604867	2604920		231		580980	581033		53
708		2604965	2605070		232		581078	581183		105
709		2611967	2612073		1446		4505479	4505585		106
710		2612074	2613082		1448		4505589	4506597		1008
711		2613084	2613140		1451		4506645	4506701		56
712		2614019	2614289		725		1989771	1990041		270
713		2614290	2621336		726		1990043	1997089		7046
714		2621337	2624178		727		1997091	1999932		2841
715		2624179	2624557		728		1999934	2000312		378
716		2625720	2625751		729		2001214	2001245		31
717		2625863	2626613		730		2001357	2002107		750
718		2626614	2633848		733		2002117	2009351		7234
719		2634511	2634544		735		2010010	2010043		33
720		2634719	2634786		737		2010217	2010284		67
721		2634857	2634957		738		2010355	2010455		100
722		2635001	2635178		739		2010499	2010676		177
723		2635226	2635259		731		2008771	2008804		33
724		2635296	2635806		733		2008841	2009351		510
725		2636455	2636502		735		2009996	2010043		47
726		2636677	2636744		737		2010217	2010284		67
727		2636814	2641051		740		2010354	2014591		4237
728		2641052	2657764		741		2014530	2031242		16712
729		2657765	2659040		742		2031244	2032519		1275
730		2659451	2659507		743		2032945	2033001		56
731		2659642	2663995		744		2033127	2037480		4353
732		2663996	2667443		745		2037482	2040929		3447
733		2667449	2668066		746		2040934	2041551		617
734		2689785	2689845		638		1634535	1634595		60
735		2689905	2690117		641		1634655	1634867		212
736		2692548	2692597		651		1638024	1638073		49
737		2699738	2699835		652		1641743	1641840		97
738		2699951	2700007		654		1641956	1642012		56
739		2700147	2700178		655		1642152	1642183		31
740		2700680	2700926		656		1643052	1643298		246
741		2707419	2707460		663		1647285	1647326		41
742		2707461	2707510		664		1647326	1647375		49
743		2707679	2707803		665		1647554	1647678		124
744		2708375	2708538		667		1648250	1648413		163
745		2708643	2708883		668		1648518	1648758		240
746		2712034	2716686		749		2041490	2046142		4652
747		2717008	2717118		750		2046167	2046277		110
748		2717249	2717295		749		2046096	2046142		46
749		2717610	2723056		751		2046159	2051605		5446
750		2723057	2727100		752		2051607	2055650		4043
751		2727228	2727277		753		2055775	2055824		49
752		2727278	2727346		754		2055826	2055894		68
753		2727354	2727420		755		2055906	2055972		66
754		2727427	2731613		756		2055980	2060166		4186
755		2729316	2729400		757		2060278	2060362		84
756		2729316	2729400		747		2042567	2042651		84
757		2731633	2735502		758		2060187	2064056		3869
758		2737948	2738071		759		2064052	2064175		123
759		2738072	2739653		760		2065375	2066956		1581
760		2739654	2739854		762		2068293	2068493		200
761		2748813	2750292		772		2074330	2075809		1479
762		2750293	2753109		778		2075811	2078627		2816
763		2753147	2753257		779		2078663	2078773		110
764		2753273	2761711		780		2078790	2087228		8438
765		2761920	2769319		781		2087879	2095278		7399
766		2769331	2769475		782		2095289	2095433		144
767		2769611	2769691		783		2095569	2095649		80
768		2769727	2773324		784		2095688	2099285		3597
769		2775564	2776820		790		2119737	2120993		1256
770		2787578	2788486		785		2111443	2112351		908
771		2789891	2790017		786		2112535	2112661		126
772		2790123	2790180		787		2112767	2112824		57
773		2790298	2793905		789		2112942	2116549		3607
774		2793929	2798365		791		2116669	2121105		4436
775		2798398	2798435		36		173552	173589		37
776		2798441	2803687		792		2121093	2126339		5246
777		2803705	2814860		794		2126354	2137509		11155
778		2815606	2819567		795		2137783	2141744		3961
779		2819568	2820019		796		2141744	2142195		451
780		2820061	2822433		797		2142236	2144608		2372
781		2822501	2826774		798		2144684	2148957		4273
782		2826883	2827083		799		2149801	2150001		200
783		2827170	2827213		800		2150088	2150131		43
784		2827398	2827445		801		2150316	2150363		47
785		2827560	2827690		802		2150478	2150608		130
786		2827737	2827768		803		2150655	2150686		31
787		2827812	2828521		804		2150730	2151439		709
788		2828532	2828606		807		2151779	2151853		74
789		2828665	2828909		806		2151584	2151828		244
790		2828957	2829202		805		2151548	2151793		245
791		2829203	2840999		808		2151793	2163589		11796
792		2841007	2842627		809		2163596	2165216		1620
793		2842628	2842714		810		2165847	2165933		86
794		2842768	2842825		811		2165987	2166044		57
795		2842866	2844970		812		2166085	2168189		2104
796		2844971	2851030		813		2169451	2175510		6059
797		2851039	2851196		814		2175528	2175685		157
798		2851251	2858967		815		2175740	2183456		7716
799		2861271	2861992		816		2183578	2184299		721
800		2862087	2862412		817		2184379	2184704		325
801		2862500	2863164		818		2184793	2185457		664
802		2864172	2864247		819		2186470	2186545		75
803		2864318	2864349		820		2186616	2186647		31
804		2864471	2864526		821		2186769	2186824		55
805		2864565	2864659		822		2186863	2186957		94
806		2864769	2864803		823		2187067	2187101		34
807		2865012	2865043		824		2187310	2187341		31
808		2865287	2865331		825		2187585	2187629		44
809		2865509	2865571		826		2187807	2187869		62
810		2866574	2866675		827		2188872	2188973		101
811		2867097	2867128		828		2189395	2189426		31
812		2867982	2868029		829		2190273	2190320		47
813		2868511	2868557		830		2190802	2190848		46
814		2868676	2872328		831		2190968	2194620		3652
815		2876183	2876226		832		2194653	2194696		43
816		2877639	2877707		833		2196918	2196986		68
817		2877735	2878015		834		2197014	2197294		280
818		2878060	2878098		835		2197340	2197378		38
819		2878122	2878175		836		2197402	2197455		53
820		2878258	2878328		837		2197538	2197608		70
821		2878386	2878422		838		2197666	2197702		36
822		2878472	2878592		839		2197752	2197872		120
823		2878633	2878743		840		2197913	2198023		110
824		2878792	2879384		841		2198072	2198664		592
825		2879614	2879645		842		2198894	2198925		31
826		2879817	2881541		843		2199097	2200821		1724
827		2881566	2882648		844		2200849	2201931		1082
828		2882649	2883037		845		2201931	2202319		388
829		2883507	2883550		846		2202466	2202509		43
830		2883988	2890470		847		2202336	2208818		6482
831		2890507	2890736		848		2208852	2209081		229
832		2892084	2892677		849		2209116	2209709		593
833		2892727	2895903		850		2209757	2212933		3176
834		2920862	2920927		646		1637811	1637876		65
835		2943784	2948519		851		2212934	2217669		4735
836		2948570	2957519		852		2217679	2226628		8949
837		2957520	2957980		853		2226628	2227088		460
838		2958052	2958320		369		914246	914514		268
839		2958380	2959356		856		2227470	2228446		976
840		2965544	2975503		858		2228572	2238531		9959
841		2975516	2980216		859		2238545	2243245		4700
842		2980231	2981847		860		2243272	2244888		1616
843		2981849	2982033		861		2244891	2245075		184
844		2982034	2987780		862		2245077	2250823		5746
845		2987894	2994455		863		2250988	2257549		6561
846		2994480	3004854		864		2257573	2267947		10374
847		3004855	3021226		865		2267947	2284318		16371
848		3021309	3023845		866		2284403	2286939		2536
849		3023855	3024878		867		2288148	2289171		1023
850		3024879	3037449		868		2289348	2301918		12570
851		3037450	3037973		869		2301920	2302443		523
852		3037999	3052938		871		2303034	2317973		14939
853		3044723	3044766		380		985198	985241		43
854		3044825	3045138		870		2309848	2310161		313
855		3049987	3050018		345		836854	836885		31
856		3053136	3062394		872		2325387	2334645		9258
857		3062395	3066063		873		2334647	2338315		3668
858		3066085	3066139		874		2338324	2338378		54
859		3066196	3072981		877		2338435	2345220		6785
860		3072982	3073035		878		2345309	2345362		53
861		3073044	3075263		879		2345290	2347509		2219
862		3075264	3075434		880		2347509	2347679		170
863		3077346	3077377		881		2347712	2347743		31
864		3077409	3077514		882		2347775	2347880		105
865		3079333	3087023		883		2347983	2355673		7690
866		3087024	3087077		884		2355857	2355910		53
867		3087111	3088026		885		2355932	2356847		915
868		3088028	3088838		886		2356850	2357660		810
869		3090147	3114037		887		2357656	2381546		23890
870		3114117	3114543		888		2381614	2382040		426
871		3114942	3115031		889		2383990	2384079		89
872		3115048	3115079		890		2384095	2384126		31
873		3115184	3115228		891		2384559	2384603		44
874		3115290	3116084		892		2384665	2385459		794
875		3116180	3119107		893		2388099	2391026		2927
876		3119371	3139072		894		2391223	2410924		19701
877		3139073	3157164		895		2410924	2429015		18091
878		3157207	3157275		896		2428967	2429035		68
879		3157278	3166693		897		2428947	2438362		9415
880		3166694	3166730		1170		3648733	3648769		36
881		3166694	3166730		995		2833087	2833123		36
882		3166735	3175422		898		2438394	2447081		8687
883		3178343	3178374		899		2449912	2449943		31
884		3181230	3181264		900		2452802	2452836		34
885		3182123	3182187		901		2453694	2453758		64
886		3182798	3186960		902		2454405	2458567		4162
887		3187052	3189278		904		2458660	2460886		2226
888		3187201	3187266		903		2458809	2458874		65
889		3189298	3189792		905		2460907	2461401		494
890		3190054	3190223		906		2461477	2461646		169
891		3190487	3194286		907		2461910	2465709		3799
892		3207103	3217120		910		2476988	2487005		10017
893		3217121	3226537		911		2487010	2496426		9416
894		3226538	3239566		912		2496426	2509454		13028
895		3239567	3242408		914		2509456	2512297		2841
896		3242412	3244675		915		2513650	2515913		2263
897		3244697	3245800		916		2515936	2517039		1103
898		3247779	3249293		917		2517271	2518785		1514
899		3249310	3249836		918		2518803	2519329		526
900		3249837	3249902		919		2519486	2519551		65
901		3250305	3255239		920		2523948	2528882		4934
902		3255243	3262039		921		2528874	2535670		6796
903		3262049	3262093		922		2535681	2535725		44
904		3262121	3262467		923		2536712	2537058		346
905		3262570	3267069		924		2537161	2541660		4499
906		3267070	3272683		925		2541807	2547420		5613
907		3272696	3281792		926		2547615	2556711		9096
908		3281793	3284450		927		2563502	2566159		2657
909		3284511	3290028		931		2566337	2571854		5517
910		3290029	3309088		933		2571927	2590986		19059
911		3292119	3292217		932		2574018	2574116		98
912		3309092	3309123		934		2591001	2591032		31
913		3309166	3325745		935		2591093	2607672		16579
914		3325787	3339015		936		2607666	2620894		13228
915		3339024	3351975		937		2620904	2633855		12951
916		3351976	3361136		938		2633857	2643017		9160
917		3366020	3374399		939		2643070	2651449		8379
918		3374518	3374552		940		2651887	2651921		34
919		3374588	3374796		941		2651957	2652165		208
920		3374797	3375616		942		2652165	2652984		819
921		3375682	3382962		945		2653049	2660329		7280
922		3383117	3404595		946		2660638	2682116		21478
923		3404609	3411949		947		2682265	2689605		7340
924		3412057	3415961		948		2689695	2693599		3904
925		3415962	3420748		949		2693601	2698387		4786
926		3420916	3424713		950		2698554	2702351		3797
927		3424714	3429286		951		2702351	2706923		4572
928		3429301	3434612		952		2706950	2712261		5311
929		3434653	3434703		953		2712478	2712528		50
930		3434740	3434774		954		2712565	2712599		34
931		3434864	3435015		955		2712689	2712840		151
932		3435111	3437586		956		2712936	2715411		2475
933		3437589	3441541		957		2715413	2719365		3952
934		3441543	3445999		958		2719366	2723822		4456
935		3446033	3446217		959		2723855	2724039		184
936		3446257	3447655		961		2724082	2725480		1398
937		3446372	3446463		1094		3421796	3421887		91
938		3447656	3448202		1096		3423080	3423626		546
939		3448171	3448202		963		2725996	2726027		31
940		3448209	3449399		1098		3423634	3424824		1190
941		3448209	3449399		965		2726035	2727225		1190
942		3449415	3449452		1099		3424831	3424868		37
943		3449453	3449648		967		2727270	2727465		195
944		3449688	3451182		1100		3425196	3426690		1494
945		3449688	3464216		970		2727591	2742119		14528
946		3451531	3451715		969		2729433	2729617		184
947		3464243	3466387		971		2742145	2744289		2144
948		3466472	3468777		972		2744486	2746791		2305
949		3468778	3475963		973		2746791	2753976		7185
950		3476699	3476742		635		1632427	1632470		43
951		3483430	3483479		651		1638024	1638073		49
952		3490461	3490515		76		269762	269816		54
953		3490516	3491266		559		1467372	1468122		750
954		3500159	3501264		974		2776003	2777108		1105
955		3501349	3507384		975		2777187	2783222		6035
956		3507389	3507420		976		2783226	2783257		31
957		3507454	3508071		977		2783291	2783908		617
958		3508158	3510948		978		2783994	2786784		2790
959		3510959	3520707		979		2786794	2796542		9748
960		3520708	3522632		980		2796544	2798468		1924
961		3524761	3528781		981		2798633	2802653		4020
962		3528782	3528938		982		2802653	2802809		156
963		3528949	3531252		983		2802819	2805122		2303
964		3531253	3532722		984		2805124	2806593		1469
965		3532283	3532314		913		2509429	2509460		31
966		3532759	3541834		985		2806623	2815698		9075
967		3541838	3541874		988		2816392	2816428		36
968		3541879	3542023		986		2816018	2816162		144
969		3542110	3542398		987		2816070	2816358		288
970		3542399	3546584		989		2816493	2820678		4185
971		3546585	3549662		990		2820680	2823757		3077
972		3549679	3550119		991		2823780	2824220		440
973		3550120	3550403		992		2824222	2824505		283
974		3550404	3552453		993		2824504	2826553		2049
975		3552475	3557244		994		2826574	2831343		4769
976		3557245	3566137		997		2831548	2840440		8892
977		3566218	3584098		998		2840556	2858436		17880
978		3587034	3598146		999		2864533	2875645		11112
979		3598190	3598250		1000		2875690	2875750		60
980		3598342	3598373		1007		2902398	2902429		31
981		3598342	3598373		1006		2902215	2902246		31
982		3607430	3607464		1001		2885332	2885366		34
983		3607488	3608471		1002		2885391	2886374		983
984		3608472	3616963		1003		2886376	2894867		8491
985		3616964	3623836		1004		2894869	2901741		6872
986		3624051	3624136		1005		2901960	2902045		85
987		3624213	3625315		1008		2902427	2903529		1102
988		3628919	3628953		1009		2904542	2904576		34
989		3628972	3640338		1010		2904595	2915961		11366
990		3640351	3640388		1164		3637298	3637335		37
991		3640351	3640388		1037		3068091	3068128		37
992		3640394	3698703		1011		2916016	2974325		58309
993		3698704	3711706		1012		2974325	2987327		13002
994		3711715	3712893		1013		2987335	2988513		1178
995		3713120	3713560		1014		2988504	2988944		440
996		3713611	3713647		1015		2988993	2989029		36
997		3713796	3714421		1016		2989177	2989802		625
998		3714546	3716260		1017		2989928	2991642		1714
999		3716261	3716512		1018		2991644	2991895		251
1000		3716577	3717001		1019		2991958	2992382		424
1001		3717020	3717855		1020		2992400	2993235		835
1002		3718015	3718395		1021		2993394	2993774		380
1003		3718422	3719004		1022		2993799	2994381		582
1004		3735947	3736521		1024		2995712	2996286		574
1005		3736549	3737202		1025		2996319	2996972		653
1006		3737302	3738363		1026		2996994	2998055		1061
1007		3738390	3750726		1027		2998081	3010417		12336
1008		3750729	3758661		1028		3010600	3018532		7932
1009		3758662	3771710		1029		3018534	3031582		13048
1010		3771811	3780447		1030		3031684	3040320		8636
1011		3780468	3783123		1031		3040460	3043115		2655
1012		3783249	3786216		1032		3044142	3047109		2967
1013		3786244	3789458		1033		3047138	3050352		3214
1014		3789459	3794151		1034		3050352	3055044		4692
1015		3794320	3795945		1035		3054820	3056445		1625
1016		3795946	3797020		1036		3056447	3057521		1074
1017		3797086	3811335		1039		3057632	3071881		14249
1018		3814865	3824484		1041		3072276	3081895		9619
1019		3825438	3829396		1042		3081974	3085932		3958
1020		3829409	3835456		1043		3085932	3091979		6047
1021		3835468	3835501		1320		4125971	4126004		33
1022		3835468	3835501		1236		3875605	3875638		33
1023		3835468	3835501		857		2234668	2234701		33
1024		3835468	3835501		793		2131452	2131485		33
1025		3835468	3835501		699		1814205	1814238		33
1026		3835468	3835501		131		356904	356937		33
1027		3835468	3835501		129		356704	356737		33
1028		3835468	3835501		120		339256	339289		33
1029		3835468	3835501		115		339070	339103		33
1030		3835502	3835555		1045		3096465	3096518		53
1031		3835556	3839999		1044		3092072	3096515		4443
1032		3839916	3839952		312		740174	740210		36
1033		3840049	3840137		1046		3096478	3096566		88
1034		3840147	3852034		1047		3096575	3108462		11887
1035		3853399	3853521		1445		4495864	4495986		122
1036		3875510	3887626		1048		3133178	3145294		12116
1037		3887627	3887986		1049		3145294	3145653		359
1038		3887988	3898220		1050		3145653	3155885		10232
1039		3898226	3898941		1051		3155895	3156610		715
1040		3898961	3908169		1052		3156632	3165840		9208
1041		3908220	3910412		1053		3166813	3169005		2192
1042		3910429	3911260		1054		3169023	3169854		831
1043		3911265	3912296		1055		3170446	3171477		1031
1044		3919601	3931133		1056		3171529	3183061		11532
1045		3931309	3933998		1057		3189802	3192491		2689
1046		3934079	3934129		1058		3192950	3193000		50
1047		3934266	3934533		1059		3192761	3193028		267
1048		3934605	3943677		1060		3193099	3202171		9072
1049		3943707	3944121		1061		3202200	3202614		414
1050		3944143	3947522		1062		3202635	3206014		3379
1051		3947525	3971066		1065		3206016	3229557		23541
1052		3970780	3970873		1064		3229371	3229464		93
1053		3970780	3970817		928		2566258	2566295		37
1054		3970975	3971019		1063		3229366	3229410		44
1055		3970975	3971019		929		2566253	2566297		44
1056		3971067	3971127		930		2566245	2566305		60
1057		3971147	3978185		1068		3229538	3236576		7038
1058		3974238	3974287		1066		3232630	3232679		49
1059		3978186	3991634		1069		3236576	3250024		13448
1060		3991646	3991702		1070		3250037	3250093		56
1061		3991767	3992411		1071		3250159	3250803		644
1062		3992412	4009294		1072		3250805	3267687		16882
1063		4009295	4009335		1074		3268195	3268235		40
1064		4009336	4009377		1073		3268010	3268051		41
1065		4009378	4020310		1075		3268165	3279097		10932
1066		4022637	4033204		1077		3279119	3289686		10567
1067		4034512	4047060		1078		3290036	3302584		12548
1068		4047165	4055717		1079		3302690	3311242		8552
1069		4055718	4072923		1080		3311242	3328447		17205
1070		4072927	4077055		1081		3328597	3332725		4128
1071		4077130	4096587		1082		3332799	3352256		19457
1072		4096602	4102969		1083		3352272	3358639		6367
1073		4103146	4103489		1084		3365843	3366186		343
1074		4103501	4110200		1085		3366276	3372975		6699
1075		4110201	4110952		1086		3372979	3373730		751
1076		4110953	4111323		1087		3373737	3374107		370
1077		4111324	4118503		1088		3374110	3381289		7179
1078		4118519	4124167		1089		3381304	3386952		5648
1079		4124168	4127335		1090		3386956	3390123		3167
1080		4127336	4146540		1091		3390398	3409602		19204
1081		4146550	4151849		1092		3409613	3414912		5299
1082		4151850	4151904		1451		4506647	4506701		54
1083		4151905	4154111		1093		3414923	3417129		2206
1084		4154112	4160609		1096		3417129	3423626		6497
1085		4158779	4160062		961		2724197	2725480		1283
1086		4160578	4160609		963		2725996	2726027		31
1087		4160616	4161806		1098		3423634	3424824		1190
1088		4160616	4161806		965		2726035	2727225		1190
1089		4161823	4163995		1101		3424832	3427004		2172
1090		4161823	4161856		966		2727233	2727266		33
1091		4162778	4163566		968		2728182	2728970		788
1092		4164029	4188465		1102		3427039	3451475		24436
1093		4189527	4189558		1103		3464673	3464704		31
1094		4189997	4219135		1104		3468113	3497251		29138
1095		4219212	4219606		1105		3497320	3497714		394
1096		4219672	4222207		1106		3497779	3500314		2535
1097		4222208	4224813		1107		3500314	3502919		2605
1098		4224826	4234189		1108		3510652	3520015		9363
1099		4234190	4237680		1109		3520017	3523507		3490
1100		4237681	4237724		1110		3523509	3523552		43
1101		4237754	4251906		1111		3523582	3537734		14152
1102		4251927	4256236		1112		3537774	3542083		4309
1103		4256354	4256395		1113		3542203	3542244		41
1104		4256489	4258467		1114		3542338	3544316		1978
1105		4258481	4260065		1115		3544329	3545913		1584
1106		4260066	4267696		1116		3545980	3553610		7630
1107		4268790	4271120		1117		3553864	3556194		2330
1108		4271121	4271287		1118		3556196	3556362		166
1109		4271358	4276573		1119		3556433	3561648		5215
1110		4276670	4276721		1120		3561744	3561795		51
1111		4279650	4279696		1121		3561872	3561918		46
1112		4279728	4279796		1122		3561950	3562018		68
1113		4279928	4290681		1123		3562151	3572904		10753
1114		4290682	4291462		1124		3572906	3573686		780
1115		4294973	4300146		1125		3573742	3578915		5173
1116		4300153	4300791		1126		3578921	3579559		638
1117		4302704	4304310		1127		3583071	3584677		1606
1118		4304437	4310166		1128		3584801	3590530		5729
1119		4311204	4316808		1129		3590742	3596346		5604
1120		4317814	4322997		1131		3596593	3601776		5183
1121		4323040	4332156		1132		3601816	3610932		9116
1122		4347552	4353575		1133		3610970	3616993		6023
1123		4360155	4367304		1156		3623701	3630850		7149
1124		4367670	4367744		1157		3631213	3631287		74
1125		4367758	4368897		1158		3631300	3632439		1139
1126		4369037	4370496		1159		3632578	3634037		1459
1127		4370541	4370584		1160		3634080	3634123		43
1128		4370589	4370685		1161		3634129	3634225		96
1129		4370704	4373626		1162		3634242	3637164		2922
1130		4373641	4382385		1165		3637352	3646096		8744
1131		4382387	4382421		1168		3646329	3646363		34
1132		4382443	4382474		1166		3646153	3646184		31
1133		4382571	4382604		1167		3646278	3646311		33
1134		4382622	4383076		1169		3646329	3646783		454
1135		4383237	4385339		1171		3646944	3649046		2102
1136		4385026	4385057		1076		3279722	3279753		31
1137		4385448	4385504		1172		3649157	3649213		56
1138		4385601	4385660		1173		3649310	3649369		59
1139		4385721	4385767		1174		3649430	3649476		46
1140		4385844	4385900		1175		3649553	3649609		56
1141		4385975	4386349		1176		3649684	3650058		374
1142		4386404	4386691		1177		3651312	3651599		287
1143		4386705	4386876		1178		3651614	3651785		171
1144		4386957	4388326		1179		3651867	3653236		1369
1145		4397383	4408269		1180		3653271	3664157		10886
1146		4408270	4411688		1182		3664157	3667575		3418
1147		4408564	4408842		614		1568917	1569195		278
1148		4409122	4409409		615		1569475	1569762		287
1149		4411689	4416525		1183		3667575	3672411		4836
1150		4416532	4430901		1184		3672417	3686786		14369
1151		4430943	4432498		1185		3686838	3688393		1555
1152		4432499	4448064		1186		3688376	3703941		15565
1153		4448073	4450255		1187		3704107	3706289		2182
1154		4450310	4450417		1189		3706342	3706449		107
1155		4450392	4452472		1190		3706592	3708672		2080
1156		4458401	4467893		1191		3708850	3718342		9492
1157		4467894	4468206		1192		3718342	3718654		312
1158		4468246	4482349		1193		3720099	3734202		14103
1159		4482430	4487181		1194		3734371	3739122		4751
1160		4487182	4487893		1195		3739122	3739833		711
1161		4487894	4488011		1196		3748821	3748938		117
1162		4492088	4492128		1197		3748994	3749034		40
1163		4492433	4497956		1198		3749123	3754646		5523
1164		4499345	4500655		1199		3754667	3755977		1310
1165		4500677	4504763		1200		3756000	3760086		4086
1166		4504764	4504900		276		728686	728822		136
1167		4504901	4505298		1203		3760223	3760620		397
1168		4505017	4505298		1136		3617348	3617629		281
1169		4505299	4505835		279		729221	729757		536
1170		4505836	4506033		1206		3761158	3761355		197
1171		4505836	4506033		1139		3618167	3618364		197
1172		4506034	4506357		282		729956	730279		323
1173		4506358	4506559		1209		3761680	3761881		201
1174		4506358	4506559		1142		3618689	3618890		201
1175		4506560	4507104		285		730482	731026		544
1176		4506958	4507032		1212		3762280	3762354		74
1177		4506958	4507032		1146		3619289	3619363		74
1178		4507109	4508256		1213		3762431	3763578		1147
1179		4507109	4507832		1149		3619440	3620163		723
1180		4507300	4507569		288		731222	731491		269
1181		4507833	4507903		294		733626	733696		70
1182		4508258	4508289		291		732180	732211		31
1183		4508290	4508523		295		734083	734316		233
1184		4508530	4510776		1217		3765605	3767851		2246
1185		4510777	4515148		1218		3767853	3772224		4371
1186		4515151	4517816		1219		3772362	3775027		2665
1187		4523966	4527972		1220		3775145	3779151		4006
1188		4527973	4535928		1221		3779164	3787119		7955
1189		4535930	4543683		1222		3787120	3794873		7753
1190		4552027	4552076		1223		3806196	3806245		49
1191		4552246	4559737		1224		3806410	3813901		7491
1192		4559738	4562475		1226		3813901	3816638		2737
1193		4561441	4561475		1225		3815603	3815637		34
1194		4562552	4571142		1227		3816713	3825303		8590
1195		4572006	4580862		1228		3825482	3834338		8856
1196		4583561	4583765		771		2075349	2075553		204
1197		4583935	4584161		773		2075722	2075948		226
1198		4584192	4584268		776		2075967	2076043		76
1199		4624346	4628166		1229		3836035	3839855		3820
1200		4629039	4630003		1230		3839929	3840893		964
1201		4630033	4637858		1231		3840924	3848749		7825
1202		4637887	4637918		1232		3848782	3848813		31
1203		4641294	4646824		1233		3848842	3854372		5530
1204		4646825	4651869		1234		3854372	3859416		5044
1205		4652370	4661513		1235		3859409	3868552		9143
1206		4661574	4674424		1237		3873364	3886214		12850
1207		4663816	4663860		1163		3637229	3637273		44
1208		4677127	4685369		1238		3886441	3894683		8242
1209		4685491	4685532		1239		3894804	3894845		41
1210		4685921	4685952		1240		3895234	3895265		31
1211		4686044	4686091		1241		3895357	3895404		47
1212		4693629	4693700		1242		3904944	3905015		71
1213		4693734	4698320		1243		3905049	3909635		4586
1214		4705295	4708877		1244		3909873	3913455		3582
1215		4708886	4744973		1260		3913465	3949552		36087
1216		4734930	4735220		1329		4164360	4164650		290
1217		4734930	4735220		1276		4033232	4033522		290
1218		4735221	4736287		51		223740	224806		1066
1219		4736288	4736877		1357		4207206	4207795		589
1220		4736288	4736806		1333		4165718	4166236		518
1221		4736288	4736806		1279		4034590	4035108		518
1222		4736878	4737688		1339		4166394	4167204		810
1223		4737077	4737409		1283		4035471	4035803		332
1224		4737289	4737688		1361		4208207	4208606		399
1225		4737289	4737409		56		225900	226020		120
1226		4737698	4738871		1288		4036090	4037263		1173
1227		4738882	4739358		1257		3943460	3943936		476
1228		4739359	4740091		1342		4168874	4169606		732
1229		4740092	4740356		62		228703	228967		264
1230		4740156	4740356		1259		3944734	3944934		200
1231		4745000	4752890		1261		3949577	3957467		7890
1232		4752920	4753654		1262		3957538	3958272		734
1233		4753655	4776191		1264		3958272	3980808		22536
1234		4776192	4776377		1263		3980583	3980768		185
1235		4776378	4777822		1265		3980770	3982214		1444
1236		4777843	4781578		1266		3982226	3985961		3735
1237		4781580	4793793		1267		3985945	3998158		12213
1238		4794832	4796916		1269		3998314	4000398		2084
1239		4798495	4798611		1268		4000266	4000382		116
1240		4799608	4809355		1270		4001321	4011068		9747
1241		4809356	4823611		1271		4011070	4025325		14255
1242		4823633	4831454		1275		4025536	4033357		7821
1243		4831321	4831454		1328		4164352	4164485		133
1244		4831321	4831454		1246		3939501	3939634		133
1245		4831455	4832689		51		223572	224806		1234
1246		4832690	4833204		1354		4207206	4207720		514
1247		4832690	4833204		1330		4165718	4166232		514
1248		4832690	4833517		1280		4034590	4035417		827
1249		4832690	4833204		1247		3940867	3941381		514
1250		4833074	4833204		52		225191	225321		130
1251		4833518	4834182		1339		4166540	4167204		664
1252		4833783	4834182		1361		4208207	4208606		399
1253		4833783	4833903		1283		4035683	4035803		120
1254		4833783	4833903		1251		3941868	3941988		120
1255		4833783	4833903		56		225900	226020		120
1256		4834192	4835365		1288		4036090	4037263		1173
1257		4835376	4835852		1257		3943460	3943936		476
1258		4835853	4836765		1345		4168874	4169786		912
1259		4836586	4836648		1364		4211010	4211072		62
1260		4836586	4836648		1290		4038487	4038549		62
1261		4836586	4836648		60		228703	228765		62
1262		4836768	4836801		1347		4169957	4169990		33
1263		4836804	4845720		1292		4038875	4047791		8916
1264		4845721	4847309		1293		4047791	4049379		1588
1265		4847314	4847348		1294		4049387	4049421		34
1266		4847386	4849440		1295		4049459	4051513		2054
1267		4849578	4852362		1296		4051690	4054474		2784
1268		4852422	4860084		1298		4054646	4062308		7662
1269		4860103	4865039		1299		4062328	4067264		4936
1270		4866188	4866268		1300		4067568	4067648		80
1271		4866345	4867004		1301		4067725	4068384		659
1272		4867137	4867250		1302		4068588	4068701		113
1273		4867333	4868303		1303		4068784	4069754		970
1274		4868346	4875483		1304		4069798	4076935		7137
1275		4877531	4877690		1305		4076936	4077095		159
1276		4877746	4877780		1306		4077132	4077166		34
1277		4877801	4878336		1307		4077187	4077722		535
1278		4878356	4878466		1308		4077743	4077853		110
1279		4878545	4889942		1309		4077932	4089329		11397
1280		4889943	4891460		1310		4089342	4090859		1517
1281		4893363	4894569		1311		4091150	4092356		1206
1282		4894570	4894663		1312		4092541	4092634		93
1283		4894664	4908682		1313		4092727	4106745		14018
1284		4908686	4915624		1314		4106750	4113688		6938
1285		4915771	4918530		1315		4113740	4116499		2759
1286		4918531	4918810		1316		4116499	4116778		279
1287		4920338	4928763		1317		4116869	4125294		8425
1288		4928860	4928893		1134		3617198	3617231		33
1289		4928894	4929291		1203		3760223	3760620		397
1290		4929010	4929291		1136		3617348	3617629		281
1291		4929292	4929828		279		729221	729757		536
1292		4929829	4930026		1206		3761158	3761355		197
1293		4929829	4930026		1139		3618167	3618364		197
1294		4930027	4930350		282		729956	730279		323
1295		4930351	4930552		1209		3761680	3761881		201
1296		4930351	4930552		1142		3618689	3618890		201
1297		4930553	4931097		285		730482	731026		544
1298		4930951	4931025		1212		3762280	3762354		74
1299		4930951	4931025		1146		3619289	3619363		74
1300		4931102	4932351		1214		3762431	3763680		1249
1301		4931102	4931825		1149		3619440	3620163		723
1302		4931293	4931562		288		731222	731491		269
1303		4931826	4931896		294		733626	733696		70
1304		4932251	4932282		291		732180	732211		31
1305		4932354	4932546		296		734154	734346		192
1306		4934290	4934389		1318		4125307	4125406		99
1307		4934492	4934884		1319		4125509	4125901		392
1308		4934955	4957169		1323		4126096	4148310		22214
1309		4942966	4944668		1322		4134106	4135808		1702
1310		4957185	4960308		1324		4148325	4151448		3123
1311		4960252	4960308		1325		4151515	4151571		56
1312		4960321	4967545		1326		4151707	4158931		7224
1313		4970246	4975727		1328		4159004	4164485		5481
1314		4975572	4975727		1275		4033202	4033357		155
1315		4975572	4975727		1246		3939479	3939634		155
1316		4975728	4976962		51		223572	224806		1234
1317		4976963	4977552		1357		4207206	4207795		589
1318		4976963	4977481		1333		4165718	4166236		518
1319		4976963	4977481		1279		4034590	4035108		518
1320		4976963	4977481		1249		3940867	3941385		518
1321		4977347	4977481		54		225191	225325		134
1322		4977553	4978363		1339		4166394	4167204		810
1323		4978085	4978363		1361		4208328	4208606		278
1324		4978373	4979546		1288		4036090	4037263		1173
1325		4979557	4980033		1257		3943460	3943936		476
1326		4980034	4980925		1343		4168874	4169765		891
1327		4980767	4980925		61		228703	228861		158
1328		4980831	4980925		1365		4211074	4211168		94
1329		4980831	4980925		1258		3944734	3944828		94
1330		4980971	4988647		1348		4169977	4177653		7676
1331		4988668	4999068		1349		4177795	4188195		10400
1332		4999081	5010829		1350		4188279	4200027		11748
1333		5011328	5016725		1352		4200547	4205944		5397
1334		5016726	5017988		51		223544	224806		1262
1335		5017989	5018578		1357		4207206	4207795		589
1336		5017989	5018507		1333		4165718	4166236		518
1337		5017989	5018507		1279		4034590	4035108		518
1338		5017989	5018507		1249		3940867	3941385		518
1339		5018373	5018507		54		225191	225325		134
1340		5018579	5019389		1339		4166394	4167204		810
1341		5019111	5019389		1361		4208328	4208606		278
1342		5019399	5020572		1288		4036090	4037263		1173
1343		5020583	5021059		1257		3943460	3943936		476
1344		5021060	5021972		1345		4168874	4169786		912
1345		5021793	5021855		1364		4211010	4211072		62
1346		5021793	5021855		1290		4038487	4038549		62
1347		5021793	5021855		60		228703	228765		62
1348		5021975	5022008		1347		4169957	4169990		33
1349		5022010	5022043		1291		4038874	4038907		33
1350		5022103	5022207		1366		4211726	4211830		104
1351		5022263	5022320		1367		4211886	4211943		57
1352		5022349	5026817		1368		4211972	4216440		4468
1353		5026824	5026879		1370		4216446	4216501		55
1354		5026880	5026921		415		1083900	1083941		41
1355		5026922	5038623		1371		4216544	4228245		11701
1356		5083729	5084598		1372		4228360	4229229		869
1357		5084620	5088673		1373		4229383	4233436		4053
1358		5088693	5088729		876		2338382	2338418		36
1359		5088750	5088809		1374		4233499	4233558		59
1360		5088866	5088946		1375		4233615	4233695		80
1361		5089034	5102595		1376		4233783	4247344		13561
1362		5102596	5102627		1430		4458489	4458520		31
1363		5102596	5102627		1415		4371286	4371317		31
1364		5102596	5102627		1406		4315990	4316021		31
1365		5102596	5102627		1396		4283326	4283357		31
1366		5102596	5102627		1377		4247436	4247467		31
1367		5102596	5102627		1297		4061584	4061615		31
1368		5102596	5102627		1273		4025494	4025525		31
1369		5102596	5102627		1272		4025396	4025427		31
1370		5102596	5102627		1130		3596486	3596517		31
1371		5102596	5102627		1067		3232713	3232744		31
1372		5102596	5102627		996		2833138	2833169		31
1373		5102596	5102627		944		2653056	2653087		31
1374		5102596	5102627		875		2338384	2338415		31
1375		5102596	5102627		425		1133874	1133905		31
1376		5102596	5102627		410		1067642	1067673		31
1377		5102596	5102627		344		831577	831608		31
1378		5102596	5102627		334		805172	805203		31
1379		5102596	5102627		203		550701	550732		31
1380		5102596	5102627		174		508009	508040		31
1381		5102596	5102627		173		507908	507939		31
1382		5102596	5102627		42		216056	216087		31
1383		5102596	5102627		10		25763	25794		31
1384		5102628	5113390		1379		4247469	4258231		10762
1385		5104074	5104105		1378		4248914	4248945		31
1386		5113461	5113587		1380		4258301	4258427		126
1387		5113600	5113669		1381		4258470	4258539		69
1388		5113808	5113870		1382		4258677	4258739		62
1389		5113903	5114095		1383		4258772	4258964		192
1390		5114162	5114344		1384		4259031	4259213		182
1391		5114411	5114478		1385		4259279	4259346		67
1392		5114654	5121627		1386		4259523	4266496		6973
1393		5121644	5121767		1387		4266512	4266635		123
1394		5121811	5122009		1388		4266688	4266886		198
1395		5122019	5122080		1389		4266895	4266956		61
1396		5122113	5122371		1390		4266989	4267247		258
1397		5122415	5127248		1391		4267292	4272125		4833
1398		5127249	5128561		1392		4272125	4273437		1312
1399		5128568	5133057		1393		4273445	4277934		4489
1400		5133058	5136301		1394		4277936	4281179		3243
1401		5136302	5138467		1395		4281177	4283342		2165
1402		5138469	5148964		1398		4283343	4293838		10495
1403		5149066	5149097		1402		4294293	4294324		31
1404		5149066	5149097		1401		4294180	4294211		31
1405		5149066	5149097		1400		4294067	4294098		31
1406		5149066	5149097		1399		4293954	4293985		31
1407		5149131	5159439		1403		4294469	4304777		10308
1408		5168844	5169115		1404		4311943	4312214		271
1409		5169141	5170373		1405		4312310	4313542		1232
1410		5170374	5177665		1407		4313542	4320833		7291
1411		5177675	5180649		1408		4320851	4323825		2974
1412		5180653	5180751		1410		4323828	4323926		98
1413		5180752	5180814		1409		4323827	4323889		62
1414		5180815	5181550		1411		4324390	4325125		735
1415		5181555	5200079		1412		4325129	4343653		18524
1416		5200080	5214817		1413		4343653	4358390		14737
1417		5214858	5227617		1414		4358430	4371189		12759
1418		5227618	5228873		1416		4371200	4372455		1255
1419		5228889	5232017		1417		4372631	4375759		3128
1420		5232018	5232084		1418		4375761	4375827		66
1421		5232124	5232227		1419		4375867	4375970		103
1422		5232268	5232428		1420		4376011	4376171		160
1423		5232483	5239583		1421		4376226	4383326		7100
1424		5239768	5254332		1422		4384066	4398630		14564
1425		5254333	5262823		1423		4398630	4407120		8490
1426		5262838	5278173		1424		4407134	4422469		15335
1427		5278174	5281707		1425		4422471	4426004		3533
1428		5281772	5283446		570		1501243	1502917		1674
1429		5283461	5289979		1426		4426010	4432528		6518
1430		5289995	5295276		1427		4432555	4437836		5281
1431		5295277	5314966		1428		4437820	4457509		19689
1432		5314992	5315904		1429		4457509	4458421		912
1433		5315966	5316009		1397		4283320	4283363		43
1434		5316077	5331498		1431		4458562	4473983		15421
1435		5331546	5331577		1432		4474049	4474080		31
1436		5331775	5332013		1433		4474296	4474534		238
1437		5332089	5332292		1434		4474610	4474813		203
1438		5332815	5334372		1435		4475341	4476898		1557
1439		5334538	5334574		1436		4477163	4477199		36
1440		5334603	5334676		1437		4477228	4477301		73
1441		5334704	5336327		1438		4477329	4478952		1623
1442		5336328	5339780		1439		4478954	4482406		3452
1443		5339847	5339897		1440		4482375	4482425		50
1444		5339943	5345692		1441		4482375	4488124		5749
1445		5345800	5345908		1442		4493229	4493337		108
1446		5346001	5347083		1443		4493430	4494512		1082
1447		5357294	5357368		1444		4494487	4494561		74
1448		5359420	5359536		1453		4534320	4534436		116
1449		5359728	5359799		1454		4536188	4536259		71
1450		5359833	5359974		1455		4536293	4536434		141
1451		5390724	5390813		467		1293669	1293758		89
1452		5390819	5390870		468		1293765	1293816		51
1453		5391067	5391176		469		1294101	1294210		109
1454		5391186	5391257		470		1294219	1294290		71
1455		5391306	5391365		471		1294407	1294466		59
1456		5391518	5394540		1456		4534633	4537655		3022
1457		5394548	5395384		1457		4537664	4538500		836
1458		5395385	5397562		1458		4538500	4540677		2177
1459		5397563	5397646		1459		4540679	4540762		83
1460		5397652	5404728		1460		4540784	4547860		7076
1461		5404741	5415929		1461		4547942	4559130		11188
1462		5415947	5416282		1462		4559149	4559484		335
1463		5422993	5423037		1463		4560602	4560646		44
1464		5426865	5429477		1464		4561763	4564375		2612
1465		5429583	5431700		1465		4564490	4566607		2117
1466		5431719	5432069		1466		4566637	4566987		350
1467		5432092	5432132		1467		4567011	4567051		40
1468		5432200	5432850		1468		4567119	4567769		650
1469		5432851	5432891		1469		4567745	4567785		40
1470		5432918	5433149		1470		4567800	4568031		231
1471		5433298	5433342		1471		4568181	4568225		44
1472		5433395	5435058		1472		4568278	4569941		1663
1473		5437377	5437752		1473		4577608	4577983		375
1474		5445571	5445618		1474		4585930	4585977		47
1475		5445642	5449125		1475		4586001	4589484		3483
1476		5449978	5451565		1476		4589651	4591238		1587
1477		5451566	5451616		1477		4591230	4591280		50
1478		5451678	5455369		1478		4591342	4595033		3691
1479		5455370	5461406		1479		4595035	4601071		6036
1480		5461545	5464436		1480		4601208	4604099		2891
1481		5464437	5464642		1481		4604336	4604541		205
1482		5464664	5472196		1482		4604641	4612173		7532
1483		5472346	5472421		1483		4612324	4612399		75
1484		5472422	5473656		1484		4612602	4613836		1234
1485		5473677	5476176		1485		4613858	4616357		2499
1487		5479928	5498284		1487		4621153	4639509		18356
