# Supplementary material for: Chaos game representation for comparison of whole genomes
Source: BMC Bioinformatics. 2006 May 5;7:243. doi: 10.1186/1471-2105-7-243 (PMC1482720; doi:10.1186/1471-2105-7-243)
Supplement: Additional File 4 — Text file showing matching segments in the forward strand of E.coli O157:H7 reverse strand of E.coli K12 (inversions). [file 1471-2105-7-243-S4.txt]

Sequence A : E.coli O157:H7
Sequence B: E.coli K12
List of Alignments, in ascending order of SequenceA
Order(A)	StartA	EndA		Order(B)	StartB	EndB		Length
0		5657	5688		492		4631186	4631155		31
1		39097	39138		379		3502845	3502804		41
2		43554	43594		462		4283360	4283320		40
3		43602	43639		460		4243191	4243154		37
4		71629	71660		12		216130	216099		31
5		77003	77040		262		2660457	2660420		37
6		77003	77040		267		2660548	2660511		37
7		116037	116068		257		2595737	2595706		31
8		116037	116068		265		2660452	2660421		31
9		116037	116068		270		2660543	2660512		31
10		116037	116068		395		3734257	3734226		31
11		143069	143100		430		4126072	4126041		31
12		143069	143100		476		4468492	4468461		31
13		143141	143198		421		4078069	4078012		57
14		152371	152407		6		127835	127799		36
15		219386	219427		465		4324007	4323966		41
16		219434	219465		481		4486562	4486531		31
17		226867	226954		376		3427018	3426931		87
18		226955	228101		301		2729325	2728179		1146
19		227193	229051		369		3426692	3424834		1858
20		227285	227349		306		2728995	2728931		64
21		229018	229051		293		2727268	2727235		33
22		229068	230258		284		2727227	2726037		1190
23		229068	230258		360		3424826	3423636		1190
24		230266	232210		279		2726028	2724084		1944
25		230266	230809		355		3423627	3423084		543
26		232004	232095		350		3421889	3421798		91
27		286116	286150		481		4486565	4486531		34
28		286168	286206		38		339295	339257		38
29		291224	291270		89		802672	802626		46
30		291271	291311		50		437454	437414		40
31		305742	305776		107		1208012	1207978		34
32		305799	305830		106		1207955	1207924		31
33		305931	306090		105		1207823	1207664		159
34		308454	308787		213		2041554	2041221		333
35		336669	336706		155		1630542	1630505		37
36		391301	391334		260		2653023	2652990		33
37		391394	391428		315		2943949	2943915		34
38		391487	391520		260		2653023	2652990		33
39		391578	391612		316		2943950	2943916		34
40		391673	391706		73		609370	609337		33
41		411053	411087		481		4486565	4486531		34
42		411096	411136		203		1942282	1942242		40
43		411284	411318		204		1942282	1942248		34
44		411378	411418		203		1942282	1942242		40
45		411521	411552		3		39235	39204		31
46		411565	411605		203		1942282	1942242		40
47		411659	411699		203		1942282	1942242		40
48		418661	418692		203		1942273	1942242		31
49		433520	433563		44		376654	376611		43
50		435589	435625		39		374182	374146		36
51		435589	435625		41		374283	374247		36
52		435589	435625		42		374384	374348		36
53		495221	495252		430		4126072	4126041		31
54		495221	495252		476		4468492	4468461		31
55		550237	550281		344		3413285	3413241		44
56		567281	567314		481		4486564	4486531		33
57		574374	574407		271		2671828	2671795		33
58		608115	608153		0		25796	25758		38
59		608169	608202		26		244210	244177		33
60		635656	635690		428		4106628	4106594		34
61		643934	643965		330		3201282	3201251		31
62		664589	664787		385		3623548	3623350		198
63		664807	664858		24		239171	239120		51
64		664859	664906		82		736925	736878		47
65		664907	664969		151		1530669	1530607		62
66		664970	665081		81		736814	736703		111
67		665082	665366		150		1530494	1530210		284
68		665367	665570		384		3622770	3622567		203
69		665587	665694		83		737464	737357		107
70		665587	665625		149		1529989	1529951		38
71		665714	665773		148		1529862	1529803		59
72		691770	691804		97		899018	898984		34
73		691831	691875		387		3637270	3637226		44
74		713581	713619		86		757710	757672		38
75		787918	787961		396		3875647	3875604		43
76		817595	817635		9		138800	138760		40
77		835140	835174		490		4616170	4616136		34
78		876139	876170		2		39181	39150		31
79		887237	887271		7		127838	127804		34
80		887272	887321		29		253387	253338		49
81		889730	889763		329		3201196	3201163		33
82		938009	938043		76		698684	698650		34
83		938009	938043		197		1814245	1814211		34
84		938009	938043		205		1952489	1952455		34
85		938009	938043		227		2234708	2234674		34
86		938009	938043		322		3068061	3068027		34
87		938009	938043		388		3637268	3637234		34
88		938009	938043		399		3875645	3875611		34
89		938009	938043		422		4078079	4078045		34
90		1029346	1029380		37		339200	339166		34
91		1046155	1046233		99		914459	914381		78
92		1046290	1046331		98		914323	914282		41
93		1115451	1115489		212		2033168	2033130		38
94		1137222	1137258		274		2687615	2687579		36
95		1164429	1164924		194		1648747	1648252		495
96		1165104	1165135		193		1648073	1648042		31
97		1165542	1165633		192		1647635	1647544		91
98		1165745	1165930		189		1647443	1647258		185
99		1166896	1167200		185		1646812	1646508		304
100		1174671	1174930		181		1643314	1643055		259
101		1184222	1184260		65		577715	577677		38
102		1186694	1186852		162		1634815	1634657		158
103		1186913	1186973		161		1634596	1634536		60
104		1229491	1229529		176		1639916	1639878		38
105		1229820	1229854		175		1639572	1639538		34
106		1273070	1273135		171		1637877	1637812		65
107		1381644	1381889		33		270359	270114		245
108		1381644	1381889		145		1467914	1467669		245
109		1384330	1384689		142		1467678	1467319		359
110		1395669	1395716		484		4505528	4505481		47
111		1400502	1400540		483		4499494	4499456		38
112		1403465	1403516		221		2076703	2076652		51
113		1403556	1403626		219		2076612	2076542		70
114		1427684	1428452		486		4517263	4516495		768
115		1427880	1427911		102		1049573	1049542		31
116		1427880	1427911		383		3582023	3581992		31
117		1472556	1472587		206		1952551	1952520		31
118		1524849	1524880		262		2660451	2660420		31
119		1524849	1524880		267		2660542	2660511		31
120		1526564	1526597		489		4612358	4612325		33
121		1539476	1539510		321		3010579	3010545		34
122		1544233	1544335		186		1646646	1646544		102
123		1551154	1551413		181		1643314	1643055		259
124		1558377	1558426		174		1638075	1638026		49
125		1558575	1558640		171		1637877	1637812		65
126		1558703	1558741		167		1637749	1637711		38
127		1586032	1587332		328		3185450	3184150		1300
128		1586247	1587366		45		381601	380482		1119
129		1586247	1586628		196		1649359	1648978		381
130		1586247	1587332		482		4497321	4496236		1085
131		1629557	1630610		160		1634916	1633863		1053
132		1651796	1652095		159		1633590	1633291		299
133		1652289	1652865		157		1633049	1632473		576
134		1664646	1664720		311		2776915	2776841		74
135		1664752	1665403		310		2776809	2776158		651
136		1732287	1732372		442		4173580	4173495		85
137		1732581	1732666		442		4173580	4173495		85
138		1760674	1760711		195		1648868	1648831		37
139		1760782	1762089		191		1648760	1647453		1307
140		1762113	1762239		190		1647427	1647301		126
141		1762273	1762364		188		1647182	1647091		91
142		1763030	1763227		187		1647059	1646862		197
143		1763700	1763737		184		1646505	1646468		37
144		1764550	1764583		183		1645683	1645650		33
145		1764623	1764664		182		1645610	1645569		41
146		1769297	1769632		179		1643313	1642978		335
147		1770612	1770665		178		1642011	1641958		53
148		1770742	1770807		177		1641881	1641816		65
149		1777321	1777370		174		1638075	1638026		49
150		1777519	1777584		171		1637877	1637812		65
151		1777647	1777685		167		1637749	1637711		38
152		1779811	1779880		164		1634868	1634799		69
153		1874701	1874734		223		2131486	2131453		33
154		1874701	1874734		398		3875639	3875606		33
155		1890719	1890755		324		3080813	3080777		36
156		1944619	1944668		174		1638075	1638026		49
157		1944817	1944882		171		1637877	1637812		65
158		1944945	1944983		167		1637749	1637711		38
159		1947109	1947178		164		1634868	1634799		69
160		2054113	2054147		241		2338421	2338387		34
161		2059344	2059398		113		1281571	1281517		54
162		2069403	2069474		426		4083264	4083193		71
163		2069918	2069974		425		4082749	4082693		56
164		2071342	2071412		424		4081322	4081252		70
165		2071990	2072030		423		4080674	4080634		40
166		2073490	2073531		90		814906	814865		41
167		2073555	2073591		272		2682172	2682136		36
168		2162044	2162182		140		1427352	1427214		138
169		2162272	2162558		136		1427124	1426838		286
170		2162592	2162785		131		1425604	1425411		193
171		2181273	2181814		69		580854	580313		541
172		2182213	2182396		68		579912	579729		183
173		2182465	2182545		67		579660	579580		80
174		2199947	2200006		125		1417615	1417556		59
175		2201488	2201541		120		1416441	1416388		53
176		2202733	2202797		119		1414846	1414782		64
177		2209378	2209427		112		1239459	1239410		49
178		2212769	2212907		140		1427352	1427214		138
179		2212997	2213283		136		1427124	1426838		286
180		2213317	2213510		131		1425604	1425411		193
181		2234578	2234616		65		577715	577677		38
182		2234762	2234795		62		577534	577501		33
183		2234762	2234795		128		1421408	1421375		33
184		2249562	2249603		124		1417584	1417543		41
185		2250715	2250758		122		1416440	1416397		43
186		2556355	2556395		8		138799	138759		40
187		2604667	2604920		158		1632864	1632611		253
188		2605025	2605058		157		1632506	1632473		33
189		2611967	2612073		34		270987	270881		106
190		2611967	2612073		146		1468542	1468436		106
191		2612074	2613082		144		1468432	1467424		1008
192		2613084	2613140		32		269821	269765		56
193		2613084	2613140		143		1467376	1467320		56
194		2614312	2614387		470		4390458	4390383		75
195		2614312	2614387		471		4390570	4390495		75
196		2614312	2614387		472		4390681	4390606		75
197		2659641	2659703		238		2309805	2309743		62
198		2671994	2672132		140		1427352	1427214		138
199		2672222	2672508		136		1427124	1426838		286
200		2672542	2672735		131		1425604	1425411		193
201		2689784	2690117		67		579913	579580		333
202		2703486	2703559		126		1421201	1421128		73
203		2707011	2707055		123		1417583	1417539		44
204		2707567	2707611		121		1416440	1416396		44
205		2709650	2709688		118		1414046	1414008		38
206		2713110	2713195		217		2056132	2056047		85
207		2727493	2727578		214		2042652	2042567		85
208		2727493	2727578		218		2060363	2060278		85
209		2729316	2729401		215		2056131	2056046		85
210		2731723	2731808		217		2056132	2056047		85
211		2774613	2774644		85		738075	738044		31
212		2774781	2774849		80		736640	736572		68
213		2774781	2774849		84		737907	737839		68
214		2793844	2793882		244		2345350	2345312		38
215		2798399	2798435		393		3734261	3734225		36
216		2883049	2883085		49		437408	437372		36
217		2896407	2896440		36		303532	303499		33
218		2898071	2898209		140		1427352	1427214		138
219		2898300	2898585		136		1427123	1426838		285
220		2898597	2898771		132		1425626	1425452		174
221		2919216	2919254		65		577715	577677		38
222		2919400	2919433		62		577534	577501		33
223		2919400	2919433		128		1421408	1421375		33
224		2930098	2930198		60		567415	567315		100
225		2930301	2930398		59		565951	565854		97
226		2930432	2930632		58		565820	565620		200
227		2938279	2938585		57		565601	565295		306
228		2958050	2958086		103		1080212	1080176		36
229		2958087	2958274		226		2227366	2227179		187
230		3038018	3038051		246		2345353	2345320		33
231		3038018	3038051		249		2429038	2429005		33
232		3044706	3044769		211		2033190	2033127		63
233		3072992	3073023		28		247535	247504		31
234		3073073	3073104		28		247535	247504		31
235		3157238	3157276		228		2302528	2302490		38
236		3157238	3157276		230		2302641	2302603		38
237		3157238	3157276		232		2302754	2302716		38
238		3157238	3157276		234		2302867	2302829		38
239		3157238	3157276		236		2302980	2302942		38
240		3157329	3157366		229		2302528	2302491		37
241		3157329	3157366		231		2302641	2302604		37
242		3157329	3157366		233		2302754	2302717		37
243		3157329	3157366		235		2302867	2302830		37
244		3157329	3157366		237		2302980	2302943		37
245		3170152	3170186		325		3080857	3080823		34
246		3175640	3175681		25		244214	244173		41
247		3245984	3247736		147		1502932	1501180		1752
248		3309092	3309123		313		2915941	2915910		31
249		3309092	3309123		392		3704017	3703986		31
250		3375683	3375723		95		898956	898916		40
251		3375683	3375723		252		2536594	2536554		40
252		3375683	3375723		339		3328519	3328479		40
253		3383011	3383042		53		497111	497080		31
254		3394269	3394305		273		2682243	2682207		36
255		3394269	3394305		317		2944021	2943985		36
256		3394269	3394305		382		3510629	3510593		36
257		3394269	3394305		391		3674247	3674211		36
258		3409923	3409957		101		1007010	1006976		34
259		3446137	3446170		456		4211752	4211719		33
260		3446254	3446435		23		228886	228705		181
261		3446254	3446371		409		3944853	3944736		117
262		3446372	3446435		417		4038552	4038489		63
263		3446372	3446855		438		4169672	4169189		483
264		3446372	3446435		454		4211075	4211012		63
265		3446856	3447515		407		3944251	3943592		659
266		3447516	3447654		436		4168528	4168390		138
267		3447516	3447654		452		4209930	4209792		138
268		3447655	3448155		21		227484	226984		500
269		3448161	3449023		415		4036760	4035898		862
270		3448734	3448827		19		226404	226311		93
271		3448734	3448827		405		3942372	3942279		93
272		3448734	3449548		433		4167309	4166495		814
273		3448734	3449023		450		4208711	4208422		289
274		3449415	3449449		16		225723	225689		34
275		3449415	3449449		403		3941691	3941657		34
276		3449415	3449449		414		4035506	4035472		34
277		3449415	3449449		448		4208030	4207996		34
278		3449549	3449650		401		3941557	3941456		101
279		3449549	3449687		447		4207896	4207758		138
280		3449688	3449721		15		225358	225325		33
281		3449722	3451604		432		4166235	4164353		1882
282		3451132	3451286		14		223914	223760		154
283		3451132	3451286		446		4206313	4206159		154
284		3451287	3451604		412		4033542	4033225		317
285		3451460	3451604		400		3939646	3939502		144
286		3476486	3476523		36		303536	303499		37
287		3476617	3476673		70		581299	581243		56
288		3476699	3476742		141		1430916	1430873		43
289		3490461	3491266		485		4506704	4505899		805
290		3500313	3500550		111		1223140	1222903		237
291		3500556	3500667		110		1222898	1222787		111
292		3504981	3505073		109		1222745	1222653		92
293		3505218	3505258		108		1222509	1222469		40
294		3507956	3508015		331		3213685	3213626		59
295		3516256	3516289		248		2428983	2428950		33
296		3516256	3516289		343		3390222	3390189		33
297		3532283	3532314		254		2566192	2566161		31
298		3532283	3532314		332		3229305	3229274		31
299		3532328	3532361		481		4486564	4486531		33
300		3558833	3558873		466		4324007	4323967		40
301		3640351	3640388		381		3510563	3510526		37
302		3668293	3668327		389		3637331	3637297		34
303		3668375	3668408		52		489199	489166		33
304		3669785	3669862		336		3316312	3316235		77
305		3669895	3669972		336		3316312	3316235		77
306		3670005	3670082		336		3316312	3316235		77
307		3780463	3780507		242		2345267	2345223		44
308		3807472	3807516		74		609443	609399		44
309		3808789	3808829		5		127838	127798		40
310		3808834	3808871		30		253377	253340		37
311		3823366	3823404		390		3672496	3672458		38
312		3823410	3823447		265		2660458	2660421		37
313		3823410	3823447		270		2660549	2660512		37
314		3835469	3835506		459		4233479	4233442		37
315		3839916	3839952		10		138798	138762		36
316		3851939	3852132		469		4360669	4360476		193
317		3874773	3874932		220		2076702	2076543		159
318		3891021	3891054		258		2653022	2652989		33
319		3891021	3891054		315		2943948	2943915		33
320		3891063	3891103		91		814907	814867		40
321		3934239	3934273		225		2151814	2151780		34
322		3934615	3934649		225		2151814	2151780		34
323		3942666	3942700		1		25800	25766		34
324		3942715	3942751		461		4247424	4247388		36
325		3955133	3955193		312		2783854	2783794		60
326		3970784	3970815		48		410490	410459		31
327		3970982	3971015		48		410492	410459		33
328		3971082	3971115		48		410492	410459		33
329		3974265	3974296		255		2566345	2566314		31
330		3979287	3979318		75		623843	623812		31
331		3994908	3994948		324		3080817	3080777		40
332		4039540	4039580		343		3390229	3390189		40
333		4047001	4047032		427		4106622	4106591		31
334		4060709	4060786		318		2945486	2945409		77
335		4060709	4060786		319		2945596	2945519		77
336		4060709	4060786		320		2945706	2945629		77
337		4125734	4125768		420		4068503	4068469		34
338		4150176	4150220		51		483442	483398		44
339		4151851	4151905		31		269818	269764		54
340		4158263	4158543		418		4038823	4038543		280
341		4158263	4158386		440		4169943	4169820		123
342		4158431	4158543		439		4169775	4169663		112
343		4158431	4158543		455		4211178	4211066		112
344		4158612	4158650		443		4173824	4173786		38
345		4158665	4158842		23		228882	228705		177
346		4158665	4158778		409		3944849	3944736		113
347		4158665	4158842		454		4211189	4211012		177
348		4158779	4158842		417		4038552	4038489		63
349		4158779	4159262		438		4169672	4169189		483
350		4159263	4159923		406		3944251	3943591		660
351		4159924	4160062		435		4168527	4168389		138
352		4159924	4160062		451		4209929	4209791		138
353		4160063	4160567		20		227483	226979		504
354		4160568	4161957		413		4036760	4035371		1389
355		4161141	4161234		19		226404	226311		93
356		4161141	4161234		405		3942372	3942279		93
357		4161141	4161430		434		4167309	4167020		289
358		4161141	4161430		450		4208711	4208422		289
359		4161431	4161644		17		226114	225901		213
360		4161651	4161856		403		3941862	3941657		205
361		4161958	4163995		13		225587	223550		2037
362		4163630	4163803		445		4206314	4206141		173
363		4190065	4191219		444		4175136	4173982		1154
364		4224778	4224816		419		4068504	4068466		38
365		4276529	4276560		474		4468491	4468460		31
366		4327937	4327970		116		1349256	1349223		33
367		4418318	4418365		386		3637268	3637221		47
368		4496245	4496276		54		507983	507952		31
369		4620571	4620609		72		596295	596257		38
370		4620571	4620609		88		802637	802599		38
371		4620630	4620664		71		596236	596202		34
372		4663812	4663855		78		707163	707120		43
373		4663883	4663916		79		714519	714486		33
374		4695197	4695241		117		1349268	1349224		44
375		4734930	4734979		309		2729499	2729450		49
376		4735035	4736836		299		2729395	2727594		1801
377		4735343	4736836		372		3426692	3425199		1493
378		4735435	4735499		306		2728995	2728931		64
379		4736878	4736985		296		2727466	2727359		107
380		4737024	4737109		369		3424919	3424834		85
381		4737076	4737109		293		2727268	2727235		33
382		4737126	4737688		288		2727227	2726665		562
383		4737126	4737688		364		3424826	3424264		562
384		4737698	4738318		284		2726657	2726037		620
385		4737698	4738318		360		3424256	3423636		620
386		4738326	4740270		279		2726028	2724084		1944
387		4738326	4738869		355		3423627	3423084		543
388		4740064	4740155		350		3421889	3421798		91
389		4776009	4776097		488		4604426	4604338		88
390		4776235	4776323		488		4604426	4604338		88
391		4777853	4777894		463		4283364	4283323		41
392		4804709	4804740		248		2428981	2428950		31
393		4804709	4804740		343		3390220	3390189		31
394		4823636	4823673		4		66643	66606		37
395		4823636	4823673		243		2345262	2345225		37
396		4823636	4823673		245		2345350	2345313		37
397		4823693	4823724		223		2131484	2131453		31
398		4823693	4823724		398		3875637	3875606		31
399		4831321	4831393		308		2729507	2729435		72
400		4831455	4831506		376		3426982	3426931		51
401		4831507	4833204		300		2729325	2727628		1697
402		4831745	4833603		369		3426692	3424834		1858
403		4831837	4831901		306		2728995	2728931		64
404		4833572	4833603		293		2727266	2727235		31
405		4833620	4834182		288		2727227	2726665		562
406		4833620	4834182		364		3424826	3424264		562
407		4834192	4834812		284		2726657	2726037		620
408		4834192	4834812		360		3424256	3423636		620
409		4834820	4836798		276		2726028	2724050		1978
410		4834820	4835363		355		3423627	3423084		543
411		4836558	4836762		347		3421889	3421685		204
412		4849433	4849467		327		3148719	3148685		34
413		4849481	4849512		77		698689	698658		31
414		4859356	4859394		43		374492	374454		38
415		4878624	4878678		11		138827	138773		54
416		4881245	4881285		154		1548634	1548594		40
417		4881898	4881934		153		1547981	1547945		36
418		4883804	4883875		152		1546078	1546007		71
419		4894551	4894585		100		983617	983583		34
420		4908528	4908561		198		1814308	1814275		33
421		4915639	4915670		411		4025630	4025599		31
422		4915695	4915731		55		507991	507955		36
423		4944702	4944735		333		3267809	3267776		33
424		4944739	4944775		380		3510561	3510525		36
425		4975594	4975666		308		2729507	2729435		72
426		4975728	4975779		376		3426982	3426931		51
427		4975780	4977511		299		2729325	2727594		1731
428		4976018	4977511		372		3426692	3425199		1493
429		4976110	4976174		306		2728995	2728931		64
430		4977553	4977660		296		2727466	2727359		107
431		4977700	4977784		369		3424918	3424834		84
432		4977753	4977784		293		2727266	2727235		31
433		4977801	4978363		288		2727227	2726665		562
434		4977801	4978363		364		3424826	3424264		562
435		4978373	4978993		284		2726657	2726037		620
436		4978373	4978993		360		3424256	3423636		620
437		4979001	4980945		279		2726028	2724084		1944
438		4979001	4979544		355		3423627	3423084		543
439		4980739	4980830		350		3421889	3421798		91
440		4984486	4984572		114		1286553	1286467		86
441		4984538	4984572		115		1286795	1286761		34
442		4984779	4984817		345		3421668	3421630		38
443		4984975	4986125		377		3469336	3468186		1150
444		4985059	4985093		378		3469252	3469218		34
445		5016727	5016805		376		3427009	3426931		78
446		5016806	5018537		299		2729325	2727594		1731
447		5017044	5018537		372		3426692	3425199		1493
448		5017136	5017200		306		2728995	2728931		64
449		5018579	5018686		296		2727466	2727359		107
450		5018726	5018810		369		3424918	3424834		84
451		5018779	5018810		293		2727266	2727235		31
452		5018827	5019389		288		2727227	2726665		562
453		5018827	5019389		364		3424826	3424264		562
454		5019399	5020019		284		2726657	2726037		620
455		5019399	5020019		360		3424256	3423636		620
456		5020027	5022005		276		2726028	2724050		1978
457		5020027	5020570		355		3423627	3423084		543
458		5021765	5021969		347		3421889	3421685		204
459		5026879	5026912		468		4324365	4324332		33
460		5037772	5037818		473		4455295	4455249		46
461		5088692	5088729		210		2000026	1999989		37
462		5088692	5088729		467		4324108	4324071		37
463		5102596	5102632		94		898950	898914		36
464		5102596	5102632		251		2536588	2536552		36
465		5102596	5102632		338		3328513	3328477		36
466		5172816	5172854		96		898956	898918		38
467		5172816	5172854		253		2536594	2536556		38
468		5172816	5172854		340		3328519	3328481		38
469		5180695	5180733		239		2338419	2338381		38
470		5180794	5180827		56		550737	550704		33
471		5180794	5180827		104		1133910	1133877		33
472		5180794	5180827		241		2338420	2338387		33
473		5180794	5180827		464		4283362	4283329		33
474		5217020	5217094		326		3108444	3108370		74
475		5246084	5246159		209		1990141	1990066		75
476		5246196	5246271		209		1990141	1990066		75
477		5246307	5246382		209		1990141	1990066		75
478		5262878	5262915		458		4233478	4233441		37
479		5296947	5296978		250		2536579	2536548		31
480		5296947	5296978		337		3328504	3328473		31
481		5306421	5306457		431		4151717	4151681		36
482		5312669	5312700		492		4631186	4631155		31
483		5312704	5312750		457		4227442	4227396		46
484		5325972	5326005		92		831545	831512		33
485		5409331	5409364		93		844882	844849		33
486		5464438	5464526		410		3980715	3980627		88
487		5464664	5464695		257		2595737	2595706		31
488		5464664	5464695		265		2660452	2660421		31
489		5464664	5464695		270		2660543	2660512		31
490		5464664	5464695		395		3734257	3734226		31
492		5475953	5475987		87		757754	757720		34
