# Supplementary material for: Chaos game representation for comparison of whole genomes
Source: BMC Bioinformatics. 2006 May 5;7:243. doi: 10.1186/1471-2105-7-243 (PMC1482720; doi:10.1186/1471-2105-7-243)
Supplement: Additional File 6 — The Source code of the programme for chaining aligned segments, filtering background noise and for identifying insertions deletions and mismatches. [file 1471-2105-7-243-S6.C]

/*Program linking 'close' local alignments of two sequences, to chains.  The input is a 
  set of alignments supplied by align.c/align_rev.c.  Chains, with length exceeding a 
  threshold value (mnm) only is considered relevant*/

#include<stdio.h>
#include<stdlib.h>

#define line 1000      //No. of lines in the input file "to_chain.txt"
#define mnm 20         //threshold chain length..

int near(long int [], long int [],long int,int);
long ijk[line][5]={'\0'};
 
int main()
{
 FILE *fr,*fw,*fw2,*fw3,*fw4;
 int l_tmp,l=0,i,j,i1,l1=0,l2,ctr,rep,len,sim,gap_l=0,gap_ly,big=0,lnk=0,shrt=0,mm=0,g=0,c1=0,temp2=0,flag[line]={'\0'},gsm,gmed,gbig,strand,rev=1;
 long chain[line][5]={'\0'},link[5]={'\0'},length=0,ch_len=0,l_sht=0,seql1=0,seql2=0,temp=0,Y[line][2]={'\0'},align[line][5]={'\0'},sum_ch=0; 
 
 fr=fopen("to_chain.txt","r");
 fw=fopen("chain_graph.txt","w");     //Text file for alignment-graph
 fw2=fopen("in_dels.txt","w");        //Text file showing In/Dels in the alignment
 fw3=fopen("mismatches.txt","w");     //Text file showing mismatches
 fw4=fopen("alignments.txt","w");     //Text file showing alignments and their shuffle
 
 //Length of both sequences & strand..
 fscanf(fr,"%ld\t%ld\t%d\n",&seql1,&seql2,&strand);  
 l_sht=seql1;
 if(l_sht>seql2)		         			
    l_sht=seql2;                        //length of shorter sequence

 if(strand==1)                          //specified during align.c/align_rev.c
   rev=-1;

 //Reading &printing the alignments
 while(!feof(fr))
     {
      for(i=0;i<5;i++)                   //K, i-K, i, j-K, j respectively
        fscanf(fr,"%d",&ijk[l][i]);
      l++;
     }
 for(l=0;l<line;l++)                     
     {
     for(i=0;i<5;i++)
       printf("%d\t",ijk[l][i]);
     printf("\n");
     }


//********** ****************
//    CHAin-Of-Scores part
//********** ****************
 fprintf(fw3,"List of MISMATCHES between SequenceA and SequenceB: (1)Inside chains and (2)Between chains\n\n\n");
 fprintf(fw3,"(1). Mismatches inside chains\n\n");
 fprintf(fw3," L1EndA\tL2StartA\t\tL1EndB\tL2StartB\t\tMismatch\n");
 fprintf(fw4,"List of Alignments, in ascending order of SequenceA\n\n");
 fprintf(fw4,"Order(A)\t StartA\t   EndA\t\tOrder(B)\t StartB\t   EndB\t\t  Length\n\n");
  

 for(l=line-1;l>0;l--)                       //checking every segment, but from last line for
					     //getting the first segment w.r.t SequenceA
  {
   l2=1;                          //for chain.. 
   l_tmp=l;
   if(flag[l]==1)
      continue;  
   
   for(i1=0;i1<5;i1++)
      {
      chain[0][i1]=ijk[l][i1];     //chain initialisation..  
      link[i1]=ijk[l][i1];         //current end of chain
      }
    
   again:
   rep=0;
   for(l1=l_tmp-1;l1>l_tmp-100&&l1>0;l1--)
     {
    
     if(flag[l1]==1)	//checking whether used earlier..
	continue;

     temp=labs(chain[l2-1][2]-chain[0][1]);         //length of chain till now, which is to be passed
     if(labs(chain[l2-1][4]-chain[0][3])<temp)      //as a parameter to the 'near' function
        temp=labs(chain[l2-1][4]-chain[0][3]); 

     if(near(link,ijk[l1],temp+ijk[l1][0],rev)==1)     //the NEAR function..  i.e. if the end of the chain and the current segment are near..
        {
        if(rep>0) //rep... why??
           {
           fprintf(fw,"repeat at the link\n");
           }
        else
           { 
           for(i1=0;i1<5;i1++)            //linking to chain if near....
               {
               chain[l2][i1]=ijk[l1][i1];
               link[i1]=ijk[l1][i1];
               }
           l2++;
           flag[l1]=1;       //give flag for used segment..
           l_tmp=l1;
           }
        rep++;
        }
      if(rep>0)
        goto again;            //to continue the present chain with the present link..
     }                         //chain identification over for the present start segment..
 
   
   //print details of the current chain...
   len=0;
   for(i1=0;i1<l2;i1++)                  //l2 is no. of links in the chain..
     len=len+chain[i1][0];
   if(len>mnm)
     {
     mm=0;
     sim=0;
     gap_l=0;
     g=0;
     for(i1=0;i1<l2;i1++)
        {
        fprintf(fw,"%d\t%d\n%d\t%d\n\n",chain[i1][1],chain[i1][3],chain[i1][2],chain[i1][4]);
        sim=sim+chain[i1][0];	              //similarities sum..
        if(i1<l2-1)
           {
           big=(int)labs(chain[i1][2]-chain[i1+1][1]);        //to find gap and mismatch betweeen two
           shrt=(int)labs(chain[i1][4]-chain[i1+1][3]);       //links in a chain...    
           if(big<shrt)
             {
             big=(int)labs(chain[i1][4]-chain[i1+1][3]);
             shrt=(int)labs(chain[i1][2]-chain[i1+1][1]);
	     }
           gap_l=gap_l+big-shrt;                   //sum of gap lengths.. (big-shrt is gap length)
           if(big-shrt>0)
             g++;                   //counting no of gaps.. 
           mm=mm+shrt;                             //shrt is no. of mismatches..
           if(shrt>0)
             fprintf(fw3,"%7ld\t%7ld\t\t%7ld\t%7ld\t\t%5d\n",chain[i1][2],chain[i1+1][1],chain[i1][4],chain[i1+1][3],shrt);    
	   }
        }

     //for the align-gap part.. 
     ch_len=abs(chain[l2-1][2]-chain[0][1]);
     if(ch_len>abs(chain[l2-1][4]-chain[0][3]))
          ch_len=abs(chain[l2-1][4]-chain[0][3]);
     sum_ch=sum_ch+ch_len; 
     align[c1][0]=ch_len;
     align[c1][1]=chain[0][1];
     align[c1][2]=chain[l2-1][2];
     align[c1][3]=chain[0][3];
     align[c1][4]=chain[l2-1][4];
     //for ordering..
     Y[c1][0]=c1;
     Y[c1][1]=chain[l2-1][4];     //end y co-ordinate of the chain...
     c1++;
     }     //if len > threshold.. over!!
        
   }    //checking each segment.. over!!

 

 //**** Alignment part ****

 //Sorting Y-array in ascending order..(i.e. the second sequence)
 for(i=0;i<c1;i++)
    {
    ctr=0; 
    temp2=0;
    for(j=0;j<c1;j++)
      {
      if(Y[i][1]>=Y[j][1])
        {
        ctr++;
        if(j>i &&Y [i]==Y[j])
          temp2++;
        } 
      }
    Y[i][0]=ctr-temp2-1; 
    } 
 //Now printing the alignment order of both sequences..
 ctr=0;
 temp2=0;
 for(i=0;i<c1-2;i++)
   {
   fprintf(fw4,"%5d\t\t%7ld\t%7ld\t\t%5d\t\t%7ld\t%7ld\t\t%7ld\n",i,align[i][1],align[i][2],Y[i][0],align[i][3],align[i][4],align[i][0]);
   if(strand==0)             //checking whether forward or reverse strand..
       { 
       if(Y[i][0]>Y[i+1][0])  //checking for shuffle
         {
         temp2++;  
         if(Y[i+1][0]<Y[i+2][0])  //refined checking to avoid spurious alignments
           ctr++;
         }
       }
   else if(strand==1)
      {
      if(Y[i][0]<Y[i+1][0])
	{
        temp2++;
        if(Y[i+1][0]>Y[i+2][0])
          ctr++;
        }  
      }
   }
 fprintf(fw4,"%5d\t\t%7ld\t%7ld\t\t%5d\t\t%7ld\t%7ld\t\t%7ld\n",c1-1,align[c1-1][1],align[c1-1][2],Y[c1-1][0],align[c1-1][3],align[c1-1][4],align[c1-1][0]);
  

// ****************************
// -----Finding align-gaps------
//****************************
 gap_l=0;        
 gap_ly=0;
 mm=0;
 g=0;
 gsm=0;
 gmed=0;
 gbig=0;
 fprintf(fw2,"In/Dels in SequenceB with respect to SequenceA\n\n");
 fprintf(fw2,"In/Del\t L1EndA\tL2StartA\t\t L1EndB\tL2StartB\t\tIn/Del Length\n");
 fprintf(fw3,"\n\n\n(2). Mismatches between chains\n\n");
 fprintf(fw3,"L1EndA-\tL2StartA\t\tL1EndB-\tL2StartB\t\tMismatch\n");
 for(i=0;i<c1-1;i++)
 {
  if(Y[i+1][0]==Y[i][0]+1)
    {
    big=(int)align[i+1][1]-align[i][2];        //to find gap and mismatch betweeen two
    shrt=rev*(int)(align[i+1][3]-align[i][4]);       //links in a chain...
    if(big<shrt)
       {
       big=(int)align[i+1][3]-align[i][4];
       shrt=rev*(int)(align[i+1][1]-align[i][2]);
       temp=1;
       }
    if(big<0)
       big=0;
    if(shrt<0)
       shrt=0; 
    if(temp==0) 
        {
        gap_l=gap_l+big-shrt;                   //sum of gap lengths.. (big-shrt is gap length)
        if(big-shrt>0)
          fprintf(fw2," DEL\t\t");
        }
    else
        { 
        gap_ly=gap_ly+big-shrt;
        if(big-shrt>0)
          fprintf(fw2," Ins\t\t");
        } 
    if(big-shrt>0)
      fprintf(fw2,"%7ld\t%7ld\t\t%7ld\t%7ld\t\t%5d\n",align[i][2],align[i+1][1],align[i][4],align[i+1][3],big-shrt);

    if(big-shrt>0)
        {
        g++;                   //counting no of gaps..
        if(big-shrt<=20)
          gsm++;
        if(big-shrt>20&&big-shrt<1000)
          gmed++;
        if(big-shrt>1000)
          gbig++;  
        }
    mm=mm+shrt;                             //shrt is no. of mismatches..
    if(shrt>0)
        fprintf(fw3,"%7ld\t%7ld\t\t%7ld\t%7ld\t\t%5d\n",align[i][2],align[i+1][1],align[i][4],align[i+1][3],shrt);
    
     }
 }

 
 printf("\n");
     
 fclose(fr);
 fclose(fw);
 fclose(fw2);
 fclose(fw3);
 fclose(fw4);
}     


//******************
//   Near function
//******************
int near(long int L1[],long int L2[],long int t, int rv)
{
  long int dmax,dmin,temp;

  dmax=L2[1]-L1[2];
  dmin=rv*(L2[3]-L1[4]);
  if(dmax<dmin)
     {
     temp=dmax;
     dmax=dmin;
     dmin=temp;
     }
  if(dmax>=0 && dmin>=0)
     { 
     if(dmin<=t/4.0 && dmax-dmin==0)     //dmin is mismatch & dmax-dmin is gap..
       {
       printf("gap = %d & mismatch = %d\n",dmax-dmin,dmin);
       return(1);
       }
    else
       return(0); 
     }
 else
    return(0);
}
